# Supplementary material for: Subterranean Clover Stunt Virus Revisited: Detection of Two Missing Genome Components
Source: Viruses. 2019 Feb 4;11(2):138. doi: 10.3390/v11020138 (PMC6410307; doi:10.3390/v11020138)
Supplement: Supplementary file 1 [file viruses-11-00138-s001.zip]

Archive with 8 entries (5 files):
- Knierim_Supplementary/
- Knierim_Supplementary/Knierim_Suppl_FigS1-S5_TableS1-S3,S5,S6.pdf
- __MACOSX/
- __MACOSX/Knierim_Supplementary/
- __MACOSX/Knierim_Supplementary/._Knierim_Suppl_FigS1-S5_TableS1-S3,S5,S6.pdf
- Knierim_Supplementary/Knierim_Suppl_TableS4.xlsx
- __MACOSX/Knierim_Supplementary/._Knierim_Suppl_TableS4.xlsx
- Knierim_Supplementary/Knierim_Supplementary_text_(sequences).txt
