# Supplementary material for: Subterranean Clover Stunt Virus Revisited: Detection of Two Missing Genome Components
Source: Viruses. 2019 Feb 4;11(2):138. doi: 10.3390/v11020138 (PMC6410307; doi:10.3390/v11020138)
Supplement: Supplementary file 1 [file viruses-11-00138-s001.zip › Knierim_Supplementary/Knierim_Suppl_TableS4.xlsx]

## Sheet: Nanovirus sequence identity
Virus acronyms	FBNYV-[AZ;12]	MDV-[JP;1]	FBNSV-[ET;Hol-97]	FBYLV-[ET;231]	BMLRV-[AT;3]	CvLV-[FR;VcLV-Sam]	PYSV-[AT;15]	PNYDV-[DE;15]	SYSaV-[IR;Ta1]	SCSV-[AU;F]	SCSV-[AU;3771A]	SCSV-[AU;2534B]
FBNYV-[AZ;12]	100
MDV-[JP;1]	77.0	100
FBNSV-[ET;Hol-97]	78.0	76.4	100
FBYLV-[ET;231]	75.5	75.5	74.8	100
BMLRV-[AT;3]	71.4	71.5	70.7	71.3	100
CvLV-[FR;VcLV-Sam]	70.9	70.6	71.8	70.3	68.8	100
PYSV-[AT;15]	69.5	68.6	70.1	70.7	67.3	71.2	100
PNYDV-[DE;15]	67.3	67.2	68.1	68.1	66.7	70.1	72.4	100
SYSaV-[IR;Ta1]	65.5	66.2	65.3	65.5	64.4	64.4	64	63.4	100
SCSV-[AU;F]	68.8	68.8	68.8	69.4	68.2	67.6	66.6	67.6	67	100
SCSV-[AU;3771A]	68.6	68.1	68.6	68.8	67.4	66.6	66.1	67.1	66.6	97.1	100
SCSV-[AU;2534B]	67.9	67.9	68.4	69.1	67.3	66.5	66.5	67.4	66.4	97.6	97.7	100

## Sheet: DNA-U2 sequence identity
Virus acronyms and accession numbers	MDV-[BD;M1] LC094163	MDV-[BD;P1] LC09415	MDV-[JP;1] AB000926	MDV-[BD;1] LC01010	MDV-[CN;Zh] KX710109	MDV-[CN;GSZN] MG012223	MDV-[CN;VU] KY070243	MDV-[CN;VF] KY070233	FBYLV-[ET;231] HE654129	FBNSV-[AZ;1] KC97897	FBNSV-[AZ;15] KC978998	FBNSV-[AZ;10] KC978980	FBNSV-[MA;5] GQ274037	FBNSV-[AZ;12b] KC978988	FBNSV-[ET;Hol-97] GU983872	FBNYV-[SY;4] KX431423	FBNYV-[TU;F9] KX431427	FBNYV-[TU;S01] KX431428	FBNYV-[TU;F12] KX431425	FBNYV-[ES;R4] KC979033	FBNYV-[ES;R7] KC979041	FBNYV-[TU;F10] KX431424	FBNYV-[ES;Mu29D] KC979025	FBNYV-[AZ;13.5] KC979015	FBNYV-[AZ;12] KC979006	FBNYV-[ET;218] HE663171	FBNYV-[MA;23] GQ274029	FBNYV-[IR;S36] KX43142	FBNYV-[TU;F4] KX431426	FBNYV-[SY;292-88] Y11409	FBNYV-[EG;1-93] AJ132184	BMLRV-[SE;153] KC978964	BMLRV-[AT;3] KC978946	BMLRV-[AZ;47] KC978955	SYSaV-[IR;Ta1] KX534395	SCSV-[AU;F] MF458186	SCSV-[AU;3771A] MF458184	SCSV-[AU;2534B] MK035734	CvLV-[FR;VcLV-Sam] MF535453	PYSV-[AT;15] KC97905	PYSV-[AT;15] KC979060	PNYDV-[AT;1] KC979049	PNYDV-[DE;15] JN133284
MDV-BD;M1] LC094163	100.001
MDV-BD;P1] LC094151	98.701	100.001
MDV-[JP;1] AB000926	96.801	96.801	100.001
MDV-BD;1] LC010100	96.301	96.301	99.501	100.001
MDV-CN;Zh] KX710109	89.601	89.401	91.001	90.801	100.001
MDV-CN;GSZN] MG012223	90.501	90.301	89.001	88.601	87.601	100.001
MDV-CN;VU] KY070243	88.001	88.001	86.801	86.401	86.201	95.801	100.001
MDV-CN;VF] KY070233	88.101	88.201	86.501	86.101	85.801	86.301	84.501	100.001
FBYLV-[ET;231] HE654129	71.301	71.901	72.301	72.201	73.801	74.301	74.201	72.901	100.001
FBNSV-[AZ;1] KC978972	70.401	70.401	70.401	69.701	69.201	72.001	70.401	69.501	67.701	100.001
FBNSV-[AZ;15] KC978998	71.601	71.601	71.301	70.601	69.201	70.101	69.601	68.701	67.401	97.901	100.001
FBNSV-[AZ;10] KC978980	70.401	69.801	70.901	70.301	68.401	70.301	69.701	69.101	67.901	97.901	99.301	100.001
FBNSV-[MA;5] GQ274037	69.601	69.801	69.201	69.001	69.301	68.901	70.201	67.501	68.601	83.701	83.201	83.001	100.001
FBNSV-[AZ;12b] KC978988	68.701	69.501	69.201	68.101	67.601	70.101	69.801	68.201	68.001	83.401	82.301	82.001	95.001	100.001
FBNSV-[ET;Hol-97] GU983872	67.201	67.701	67.401	67.401	68.701	67.901	68.401	69.701	68.101	84.001	84.601	83.101	84.801	85.201	100.001
FBNYV-[SY;4] KX431423	65.701	64.101	65.201	65.201	62.901	66.001	65.801	65.901	69.901	70.601	70.601	70.301	71.001	70.601	69.901	100.001
FBNYV-[TU;F9] KX431427	65.701	64.101	65.001	65.001	62.801	65.901	65.501	66.101	69.201	70.301	70.601	70.301	71.101	71.201	70.401	99.701	100.001
FBNYV-[TU;S01] KX431428	65.001	64.401	64.901	64.901	63.501	66.101	66.401	65.501	69.001	70.401	70.501	70.301	70.901	69.801	69.001	99.101	98.801	100.001
FBNYV-[TU;F12] KX431425	65.001	64.401	65.301	65.201	64.001	67.101	66.901	64.901	67.701	71.001	70.901	71.601	71.401	69.401	70.001	98.801	98.501	98.901	100.001
FBNYV-[ES;R4] KC979033	66.501	66.101	65.501	66.901	65.901	66.401	66.101	67.601	66.201	69.501	69.601	69.201	71.201	70.101	70.101	96.301	96.001	96.201	96.201	100.001
FBNYV-[ES;R7] KC979041	65.701	66.001	65.401	66.501	65.801	67.001	66.401	65.501	68.201	70.301	70.201	69.901	71.101	70.601	70.801	96.601	96.301	96.501	96.301	98.601	100.001
FBNYV-[TU;F10] KX431424	66.201	66.401	66.501	66.401	66.901	67.501	66.201	67.101	67.901	70.801	70.901	70.601	71.901	71.601	71.701	96.901	97.001	96.801	96.601	97.601	98.001	100.001
FBNYV-[ES;Mu29D] KC979025	65.501	65.901	64.901	65.601	66.001	65.901	65.801	67.301	66.601	69.601	69.601	69.201	71.101	70.301	70.601	96.601	96.301	96.701	96.701	98.301	97.101	96.901	100.001
FBNYV-[AZ;13.5] KC979015	67.301	66.801	66.201	66.801	65.801	66.601	67.601	65.801	68.901	70.101	71.101	71.601	72.701	72.601	72.501	92.101	92.101	92.401	92.301	92.701	92.801	92.901	93.201	100.001
FBNYV-[AZ;12] KC979006	66.001	66.301	66.201	65.501	65.101	65.401	65.301	65.601	68.901	70.401	69.901	70.001	72.101	71.601	72.801	90.601	90.301	90.901	90.701	90.401	90.501	90.501	90.801	90.701	100.001
FBNYV-[ET;218] HE663171	65.601	65.401	66.201	66.601	65.201	66.301	65.801	65.101	67.201	71.101	70.601	70.601	71.901	72.201	72.701	88.901	88.901	89.201	89.001	88.901	89.201	89.301	89.301	90.001	94.301	100.001
FBNYV-[MA;23] GQ274029	64.801	64.001	65.101	64.501	65.101	66.601	67.701	65.301	68.101	70.301	70.901	70.601	72.901	70.301	71.501	88.501	88.501	88.801	88.601	88.501	89.201	89.001	88.801	89.201	89.201	88.201	100.001
FBNYV-[IR;S36] KX431422	65.901	64.901	66.601	66.901	66.701	66.201	67.801	66.901	67.001	70.401	71.801	71.801	70.801	70.901	71.901	86.401	86.101	86.501	86.601	86.001	86.201	85.901	86.701	88.701	87.301	86.501	90.201	100.001
FBNYV-[TU;F4] KX431426	66.201	65.401	66.501	65.601	66.801	67.101	69.101	67.101	66.901	69.801	71.301	71.301	70.301	70.801	71.401	86.401	86.401	86.501	86.601	86.001	86.201	86.101	86.701	88.701	87.401	86.501	90.101	99.901	100.001
FBNYV-[SY;292-88] Y11409	67.201	66.301	66.101	65.901	67.001	67.201	67.301	64.701	67.001	68.301	69.501	69.501	70.701	69.401	71.801	86.801	86.801	86.901	86.901	86.501	86.501	86.701	87.201	88.701	87.501	86.401	91.001	96.901	96.901	100.001
FBNYV-[EG;1-93] AJ132184	67.001	66.101	68.201	67.701	67.901	68.801	68.801	66.701	68.101	67.901	68.401	68.601	72.001	71.101	71.201	83.701	83.701	83.801	83.801	83.501	83.201	83.801	84.701	86.301	85.501	85.601	87.201	90.401	90.401	91.601	100.001
BMLRV-[SE;153] DNA-U2 KC978964	66.501	66.301	66.301	66.601	64.601	65.601	66.201	66.201	69.901	67.301	66.401	67.001	66.601	66.501	66.201	64.901	65.101	64.701	65.401	66.701	65.401	66.301	65.501	64.101	64.401	66.301	64.901	64.901	65.401	65.301	67.701	100.001
BMLRV-[AT;3] KC978946	68.901	67.201	67.801	69.501	68.201	67.101	68.401	68.101	70.001	69.601	69.701	70.001	67.101	68.101	66.501	65.501	65.601	65.501	65.001	65.901	66.701	66.201	66.201	66.701	64.001	66.801	66.901	66.401	66.301	67.301	65.301	87.601	100.001
BMLRV-[AZ;47] KC978955	67.201	67.601	66.101	66.001	67.901	68.601	69.401	67.401	69.901	69.601	67.601	67.901	67.701	66.901	67.901	66.001	65.401	67.101	66.901	67.301	66.301	67.401	66.301	66.101	65.401	66.601	66.301	66.901	66.701	67.001	66.101	85.101	84.001	100.001
SYSaV-[IR;Ta1] KX534395	67.201	66.701	67.301	67.301	66.401	67.301	68.101	67.601	66.101	64.601	65.801	64.601	64.501	63.601	62.701	64.201	63.901	63.601	63.201	62.101	62.201	63.001	62.501	65.701	64.201	61.901	66.501	64.201	63.901	62.801	65.701	65.701	63.001	63.401	100.001
SCSV-[AU;F] MF458186	64.401	64.201	64.501	63.701	62.601	66.001	65.901	69.001	67.801	66.201	66.001	65.701	65.201	65.501	66.201	66.001	65.801	65.101	65.601	64.801	65.701	64.501	65.001	64.901	66.301	65.101	64.101	67.201	67.701	65.401	66.801	69.101	66.201	66.101	65.301	100.001
SCSV-[AU;3771A] MF458184	64.801	65.301	65.301	64.901	62.401	65.701	64.501	68.901	68.001	65.201	64.901	64.701	64.601	67.801	65.201	62.801	62.701	65.501	65.001	65.801	65.801	64.701	64.601	64.701	65.401	64.901	66.101	67.901	68.001	66.901	66.301	68.601	66.301	67.001	65.001	97.801	100.001
SCSV-[AU;2534B] MK035734	64.801	64.601	65.401	64.101	61.401	66.201	65.001	68.001	67.601	64.801	65.501	64.601	65.201	67.101	65.801	64.301	64.201	64.501	63.701	65.501	65.601	64.801	64.601	64.601	64.001	64.401	65.701	68.601	68.301	66.701	66.701	69.601	65.801	66.101	64.201	98.301	98.601	100.001
CvLV-[FR;VcLV-Sam] MF535453	66.701	66.301	64.001	64.101	64.401	66.101	64.901	68.001	68.501	69.101	67.601	67.401	66.401	65.501	68.401	66.501	66.701	65.901	68.101	65.101	67.401	66.501	65.501	65.801	65.201	64.401	65.801	64.201	64.201	65.501	66.701	64.401	64.801	67.501	63.601	62.901	62.901	62.701	100.001
PYSV-[AT;15] KC979059	63.801	63.401	62.801	61.901	62.401	65.401	65.501	66.501	67.701	63.401	62.801	63.801	66.001	64.001	64.001	63.301	62.901	62.801	62.801	63.901	64.201	63.101	64.101	63.501	63.301	63.201	62.701	63.001	63.801	61.601	63.301	65.701	65.001	64.701	64.001	65.101	64.901	64.101	67.201	100.001
PYSV-[AT;15] KC979060	62.501	62.901	62.501	62.401	61.601	63.601	63.401	65.701	65.001	63.401	62.901	63.801	64.101	62.101	64.201	64.601	63.501	64.701	65.401	64.601	64.701	63.701	64.501	64.601	64.501	63.701	63.801	63.401	63.601	62.501	63.901	62.901	63.501	64.601	62.001	63.001	62.201	62.601	67.401	87.601	100.001
PNYDV-[AT;1] KC979049	59.101	58.601	61.601	60.701	61.001	62.101	62.801	62.001	64.001	63.301	64.801	64.201	61.501	62.501	63.201	63.901	63.101	63.401	63.501	63.401	63.301	63.601	62.801	61.001	62.501	62.801	63.201	61.901	62.201	63.201	62.301	62.301	61.201	63.301	64.601	64.901	64.001	66.701	67.801	66.101	64.301	100.001
PNYDV-[DE;15] JN133284	59.901	59.601	61.601	61.401	62.001	62.501	62.801	61.601	63.701	63.201	63.801	64.701	61.501	62.501	63.001	62.301	61.601	61.401	62.001	62.001	61.601	63.201	61.201	61.101	62.601	62.801	63.001	62.801	63.001	62.501	62.701	62.301	60.601	64.101	65.001	65.901	64.901	66.801	67.001	66.501	64.601	99.001	100.001

## Sheet: DNA-U4 sequence identity
Virus acronyms and accession numbers	FBNYV-[ES;R4] KC979034	FBNYV-[ES;R7] KC979042	FBNYV-[ES;Mu29D] KC979026	FBNYV-[TU;F4] KX431431	FBNYV-[TU;F9] KX431434	FBNYV-[TU;S01] KX431435	FBNYV-[TU;F12] KX431433	FBNYV-[TU;F10] KX431432	FBNYV-[AZ;13.5] KC979016	FBNYV-[MA;23] GQ274024	FBNYV-[SY;292-88] AJ749903	FBNYV-[IR;s36] KX431429	FBNYV-[SY;4] KX431430	FBNYV-[EG;1-93] AJ749902	FBNYV-[AZ;13.5] KC979017	FBNYV-[AZ;12] KC979007	BMLRV-[AZ;47] KC978956	BMLRV-[AT;3] KC978947	BMLRV-[SE;153] KC978965	CvLV-[FR;VcLV-[Sam] MF535454	PYSV-[AT;15] KC979061	PNYDV-[DE;15] JN133285	PNYDV-[AT;1] KC979050	FBNSV-[MA;5] GQ274032	FBNSV-[AZ;1] KC978973	FBNSV-[AZ;12b] KC978989	FBNSV-[AZ;10] KC978981	FBNSV-[ET;Hol-97] GU983873	FBNSV-[AZ;15] KC978999	FBYLV-[ET;231] HE654130	MDV-[BD;1.2] LC099944	MDV-[BD;P1] LC094154	MDV-[BD;1.1] LC010104	MDV-[JP;1] AB255373	MDV-[CN;VF] KY070237	MDV-[CN;Zh1] KX710111	MDV-[CN;Zh2] KX710112	MDV-[CN;GSZN] MG012224	MDV-[CN;VU] KY070247	SYSaV-[IR;Ta1] KX534392	SCSV-[AU;2534B] MK035735	SCSV-[AU;3771A] MF458185	SCSV-[AU;Har-10]	SCSV-[AU;Har-14]	SCSV-[AU;Har-12]
FBNYV-[ES;R4] KC979034	100.001
FBNYV-[ES;R7] KC979042	99.801	100.001
FBNYV-[ES;Mu29D] KC979026	99.801	100.001	100.001
FBNYV-[TU;F4] KX431431	97.501	97.601	97.601	100.001
FBNYV-[TU;F9] KX431434	97.301	97.401	97.401	99.601	100.001
FBNYV-[TU;S01] KX431435	97.401	97.501	97.501	99.501	99.501	100.001
FBNYV-[TU;F12] KX431433	97.301	97.401	97.401	99.401	99.401	99.701	100.001
FBNYV-[TU;F10] KX431432	97.501	97.601	97.601	99.401	99.401	99.701	99.601	100.001
FBNYV-[AZ;13.5] KC979016	90.801	90.701	90.701	90.501	90.101	90.301	90.201	90.301	100.001
FBNYV-[MA;23] GQ274024	88.001	88.101	88.101	87.601	87.301	87.501	87.301	87.301	86.801	100.001
FBNYV-[SY;292-88] AJ749903	87.801	87.901	87.901	87.201	87.101	87.301	87.301	87.301	86.101	91.801	100.001
FBNYV-[IR;s36] KX431429	87.701	87.801	87.801	87.001	87.101	87.301	87.201	87.301	85.901	91.501	98.001	100.001
FBNYV-[SY;4] KX431430	87.801	87.901	87.901	87.101	87.201	87.401	87.301	87.401	86.101	91.601	98.401	99.401	100.001
FBNYV-[EG;1-93] AJ749902	86.201	86.301	86.301	85.601	85.501	85.701	85.701	85.701	84.901	90.601	97.201	96.401	97.001	100.001
FBNYV-[AZ;13.5] KC979017	88.001	88.001	88.001	87.401	87.001	87.501	87.201	87.301	86.501	86.701	84.901	84.801	85.101	84.001	100.001
FBNYV-[AZ;12] KC979007	87.801	87.701	87.701	87.701	87.201	87.801	87.401	87.501	85.401	87.001	85.001	84.901	85.101	84.001	93.501	100.001
BMLRV-[AZ;47] KC978956	64.401	65.601	65.601	65.601	65.401	65.401	64.401	65.201	65.401	65.801	64.101	64.301	64.601	63.701	64.701	62.201	100.001
BMLRV-[AT;3] KC978947	65.701	65.201	65.201	63.501	63.601	63.501	63.001	63.501	64.801	64.701	64.101	64.401	64.901	63.001	64.501	64.601	83.001	100.001
BMLRV-[SE;153] KC978965	68.601	66.101	66.101	67.901	67.501	68.401	68.001	68.201	65.401	66.601	64.601	64.801	63.901	65.301	64.001	66.601	84.001	89.101	100.001
CvLV-[FR;VcLV-Sam] MF535454	69.101	69.301	69.301	70.801	70.401	69.801	69.801	71.001	69.701	67.701	68.701	69.001	69.401	67.601	69.901	69.201	62.901	64.601	65.201	100.001
PYSV-[AT;15] KC979061	64.101	63.701	63.701	63.401	63.701	63.601	63.001	63.801	64.201	66.601	66.901	67.101	67.001	68.301	64.501	62.301	61.801	62.801	62.801	70.301	100.001
PNYDV-[DE;15] JN133285	65.301	65.601	65.601	65.101	64.801	64.501	64.501	64.301	64.101	67.401	69.201	69.201	69.001	68.201	65.801	65.101	59.801	63.001	63.101	68.601	82.501	100.001
PNYDV-[AT;1] KC979050	64.501	64.801	64.801	65.301	65.001	65.101	65.101	64.801	64.001	67.501	68.801	67.801	67.601	67.801	66.601	65.101	60.401	62.601	61.801	68.901	82.801	99.401	100.001
FBNSV-[MA;5] GQ274032	69.101	69.201	69.201	69.101	69.001	69.301	69.101	69.501	69.601	71.701	69.401	68.601	69.001	68.001	68.301	69.101	68.401	67.401	70.201	67.801	65.601	64.701	65.601	100.001
FBNSV-[AZ;1] KC978973	72.201	72.201	72.201	70.601	70.501	70.901	70.801	71.101	72.201	72.101	70.501	70.801	71.201	71.101	70.601	69.501	68.501	67.401	69.801	70.101	66.501	70.301	70.701	96.301	100.001
FBNSV-[AZ;12b] KC978989	72.201	71.701	71.701	71.401	71.401	71.701	71.601	72.101	71.801	73.601	69.701	69.401	69.601	68.601	70.501	70.101	67.001	66.401	69.601	68.401	67.401	69.201	70.201	94.501	98.101	100.001
FBNSV-[AZ;10] KC978981	73.501	72.901	72.901	72.001	72.001	72.201	72.101	72.501	72.601	72.801	70.001	69.601	69.901	69.001	70.501	70.401	67.301	66.501	69.001	68.801	66.801	70.201	70.801	95.001	98.301	98.201	100.001
FBNSV-[ET;Hol97] GU983873	70.201	69.801	69.801	69.401	69.401	70.601	70.701	70.101	68.201	73.601	70.801	69.601	69.801	70.101	70.801	69.801	64.401	63.201	66.501	69.001	65.801	67.401	68.701	81.701	82.701	82.401	83.001	100.001
FBNSV-[AZ;15] KC978999	69.801	69.401	69.401	69.401	69.401	69.401	69.401	69.401	69.601	72.401	68.901	68.801	69.001	68.001	68.801	69.001	66.901	66.801	67.301	67.201	66.501	66.801	67.901	79.601	79.401	79.201	79.201	81.301	100.001
FBYLV-[ET;231] HE654130	68.701	67.701	67.701	67.401	67.401	67.701	67.501	67.401	69.501	68.401	69.701	69.301	69.601	67.801	67.301	67.401	69.001	66.101	67.201	66.101	66.301	66.501	67.401	68.201	71.201	69.301	69.301	67.901	71.401	100.001
MDV-[BD;1.2] LC099944	67.701	67.101	67.101	65.301	65.001	66.101	66.101	66.201	66.301	67.601	65.601	64.801	65.101	65.801	67.901	66.401	66.301	64.501	64.401	61.901	62.101	64.601	65.501	66.601	70.401	68.101	66.301	65.201	67.401	68.401	100.001
MDV-[BD;P1] LC094154	66.701	66.401	66.401	66.901	67.101	66.601	66.601	67.001	66.201	67.501	66.201	67.001	67.101	66.601	68.301	66.401	65.301	65.801	64.401	65.801	63.301	62.701	62.201	67.601	69.301	66.301	65.901	62.801	68.001	67.201	91.001	100.001
MDV-[BD;1.1] LC010104	66.401	66.201	66.201	66.701	66.901	66.401	66.401	66.701	65.701	67.401	66.401	66.901	67.101	67.301	68.101	66.501	65.401	65.701	64.401	66.001	63.201	63.101	62.901	69.501	69.301	66.701	66.401	62.801	68.701	67.201	90.801	99.801	100.001
MDV-[JP;1] AB255373	66.101	66.401	66.401	65.301	65.501	67.501	67.501	67.701	68.901	66.501	68.401	67.301	67.101	67.101	65.801	64.101	64.901	65.301	64.501	63.301	59.701	63.601	63.501	68.701	68.001	67.801	66.201	66.601	67.401	67.701	85.001	86.601	86.601	100.001
MDV-[CN;VF] KY070237	65.201	64.901	64.901	64.601	64.801	64.601	64.501	64.801	68.401	66.601	63.001	64.001	64.001	63.701	64.501	64.001	65.301	64.301	63.901	63.001	62.301	63.301	62.401	68.901	68.501	68.401	67.501	67.001	68.301	65.401	84.401	85.801	85.601	92.301	100.001
MDV-[CN;Zh1] KX710111	66.401	66.101	66.101	65.501	65.301	65.401	65.401	65.601	67.801	64.101	64.901	64.401	63.801	64.501	64.301	63.401	66.301	65.701	65.001	62.801	60.801	61.701	60.601	69.601	70.601	68.301	67.501	66.901	70.001	67.401	85.201	85.801	85.601	89.001	86.701	100.001
MDV-[CN;Zh2] KX710112	65.701	65.501	65.501	65.601	65.401	65.501	65.501	65.701	67.601	63.901	63.301	63.201	63.301	63.201	65.101	64.501	65.201	67.301	65.401	62.501	61.701	62.001	60.901	69.701	70.501	68.801	68.101	67.201	70.101	67.201	84.901	85.901	85.701	85.901	85.301	96.901	100.001
MDV-[CN;GSZN] MG012224	65.101	65.201	65.201	64.401	64.901	64.301	64.301	64.401	67.201	64.601	64.301	63.501	63.801	65.001	63.201	63.701	63.401	63.301	66.001	64.601	61.801	63.401	62.501	67.901	69.001	67.701	67.801	67.601	67.401	67.901	84.401	85.001	85.001	81.401	82.001	84.601	84.901	100.001
MDV-[CN;VU] KY070247	64.801	65.001	65.001	63.601	64.201	63.501	63.501	63.601	66.701	63.101	63.901	63.001	63.401	64.001	65.201	62.601	62.901	66.201	65.501	62.801	62.901	62.401	62.201	67.101	67.901	66.401	66.801	66.701	66.301	66.001	83.501	85.101	84.801	81.501	82.201	84.801	85.401	92.001	100.001
SYSaV-[IR;Ta1] KX534392	64.201	64.101	64.101	63.801	64.601	63.401	64.701	63.301	61.801	63.801	63.301	63.601	63.301	61.601	63.801	63.501	65.501	62.901	63.201	63.301	63.001	61.401	61.301	58.601	61.401	61.101	59.701	61.301	62.701	66.501	63.801	62.801	62.701	63.201	62.601	63.701	63.401	66.101	64.501	100.001
SCSV-[AU;2534B] MK035735	65.501	65.401	65.401	64.501	64.901	64.501	64.601	64.701	64.401	64.001	63.601	64.901	64.601	64.301	66.401	66.001	64.201	64.401	62.901	65.601	65.501	67.101	66.501	62.401	68.501	68.901	67.301	66.401	65.401	63.701	66.001	63.301	62.301	62.701	61.001	63.701	65.401	59.901	60.701	64.701	100.001
SCSV-[AU;3771A] MF458185	64.501	63.801	63.801	65.501	65.601	65.901	65.901	66.001	64.401	63.001	64.501	65.501	65.501	64.101	66.601	67.101	63.801	64.001	62.901	65.601	60.401	65.401	65.601	62.801	66.801	69.201	67.201	67.101	62.501	62.301	64.601	63.401	62.101	61.801	61.901	63.701	65.201	60.801	61.201	65.801	96.401	100.001
SCSV-[AU;Har-10]	65.801	65.701	65.701	66.001	66.201	66.501	66.501	65.701	65.201	64.101	65.901	66.501	66.701	66.201	67.801	67.001	65.201	65.501	63.301	64.901	64.301	65.401	65.601	63.901	69.001	69.501	67.401	66.801	62.401	61.501	63.901	63.001	61.901	62.601	62.901	62.401	61.901	62.001	60.501	65.001	97.701	96.101	100
SCSV-[AU;Har-14]	65.801	65.701	65.701	66.001	66.201	66.501	66.501	65.701	65.201	64.101	65.901	66.501	66.701	66.201	67.801	67.001	65.201	65.501	63.301	64.901	64.301	65.401	65.601	63.901	69.001	69.501	67.401	66.801	62.401	61.501	63.901	63.001	61.901	62.601	62.901	62.401	61.901	62.001	60.501	65.001	97.701	96.101	100.001	100.001
SCSV-[AU;Har-12]	66.001	66.201	66.201	65.801	65.901	66.401	66.201	66.301	65.901	63.601	65.301	66.401	65.601	65.801	69.301	69.001	63.601	65.201	62.801	66.401	61.801	66.901	66.101	63.101	68.801	68.301	67.301	66.601	65.501	64.001	64.901	63.101	61.901	62.301	61.401	64.901	66.001	59.301	61.001	66.101	98.301	96.601	97.901	97.901	100.001
