# Supplementary material for: Subterranean Clover Stunt Virus Revisited: Detection of Two Missing Genome Components
Source: Viruses. 2019 Feb 4;11(2):138. doi: 10.3390/v11020138 (PMC6410307; doi:10.3390/v11020138)
Supplement: Supplementary file 1 [file viruses-11-00138-s001.zip › Knierim_Supplementary/Knierim_Supplementary_text_(sequences).txt]

DNA sequences determined and used for comparisons; fastA format

1. Nanovirus_selected_species_genome_segments_concatenated_incl_acc_nos.fas
2. Nanovirus_DNA-U2_all_selected_ordered.fas
3. Nanovirus_DNA-U4_all_selected_ordered.fas
4. Subterranean clover stunt virus isolate Quandialla 3771A (SCSV-[AU;3771A]), cloned segments
5. Subterranean clover stunt virus isolate Quandialla 3771A (SCSV-[AU;3771A]), genome segments and associated alphasatellites determined by deep sequencing
6. Subterranean clover stunt virus isolate Myall Vale 2534B (SCSV-[AU;2534B]), genome segments and associated alphasatellites determined by deep sequencing
7. Subterranean clover stunt virus isolate F, genome segments and associated alphasatellites
8. Subterranean clover stunt virus isolate [AU;F*], genome segments and associated alphasatellites determined by deep sequencing; cloned segment DNA-U2_MF458186
9. Subterranean clover stunt virus isolates Harrison 2018 (SCSV-[AU;Har]); RC-amplified and PCR-sequenced DNA-U4

1. Nanovirus_selected_species_genome_segments_concatenated_incl_acc_nos.fas
>FBNYV-[AZ;12] KC979000_KC979001_KC979002_KC979003_KC979004_KC979005_KC979006_KC979007
ACCCCCGCCCCAGGTTCAGCGGAGTCATCACGTGGATTGCACGTGCTATTAGTCTATATATAGCTCAAGTTGTAATATT

TTATCATTCATTGAATAAAATATGGCTCGGCAAGTTATATGCTGGTGCTTTACATTAAATAATCCTCTCTCTCCTCTTT

CTCTTCATGATTCAATGAAGTACCTTGTTTATCAAACTGAACAAGGTGAAGCTGGAAATATTCATTTCCAGGGTTATAT

TGAAATGAAGAAGCGTACATCTCTTGCAGGTATGAAGAAGTTACTTCCTGGTGCTCATTTCGAAAAGAGGAGAGGTACT

CAAGGAGAAGCCAGAGCTTATGCCATGAAGGAAGATACAAGGATTGAAGGTCCATGGGAGTATGGAGAGTTCATTCCCA

CTATTGAAGATAAGCTCAGAGAAGTTATGAATGATATGAAGACTACAGGTAAGAGACCTATTGAGTATATAGAAGAGTG

TTGTAATACGTATGACAAGTCTGCGAGTACTTTAAGAGAGTTCAGAGGTGAATTGAAGAAGAAGAAGGCTATTTCCAGT

TGGGAGTTGCAGAGGAAGCCATGGATGGACGAGGTTGATGCTTTGCTTCAGGAGAGAGATGGAAGACGAATCATTTGGG

TGTATGGCCCACAAGGTGGAGAAGGGAAAACCTCTTACGCTAAGCATCTCGTAAAGACGCGTGATGCTTTTTATTCGAC

AGGTGGAAAGACAGCCGACATCGCTTTTGCTTGGGACCACCAGGAGTTAGTGCTCTTCGACTTTCCACGAAGCTTCGAG

GAGTATGTTAATTACGGAGTAATAGAACAATTAAAGAATGGTATTATCCAGTCTGGAAAGTATCAAAGTGTTATTAAGT

ATAGTGATTATGTTGAAGTGATTGTATTTGCTAATTTTACTCCGCGTAGCGGTATGTTTAGTGAGGATAGGATTGTCTA

TGTATATGCGTGACGTCATGTGATCCCTTGCTGAGCTGGGGCGGGGCTTAGTATT

ACCCCCGCCCCAGGTTCAGCGGAGTCATACGGACGCAAGGATAGCCATTGGATTGTAAGACACGTGTACAATCAGGATC

TGTGATTCGTGAAGCGAATCTGACGGAAGATTGTACGCAACTTCTTTGAAGCTTCGTAGTAGGCCCCATTATATGCTTT

TAAGTTTACTTTATTAAAGTAAAGCTATATGCTGTCGTCTACTTTATTCCTTTTAAGTTGAATACAGCTGTCTTTGCTT

CCTCTCGAAGCAAAGTCTTTCTCTCTCTATAAAAGCTGCATCTGTTTCGTTGTTTCATACAACGAAAATGGCGAGTACT

TGGAATTGGTCTGGTAAGAAAGGAAGAAGAACACTACGTCGTCCTTATGGTAGACCATACAAGTCGTATGTACCAACCA

CGCGAGTTGTTGTGCATCAATCAGCTGTTTTGAAGAAAGACGAGGTTGCTGGTACTGAAATCAAGCCAGAAGGTGATGT

AGTTCGTTATAAGATGAAGAAGGTGATGCTTACATGTACCTTGAGGATGGCTCCTGGAGAGTTAGTCAATTATCTTATT

GTCAAATGTAATTCTCCTATTGCTAGTTGGTCTGCTGCGTTTACCAGTCCTGCTCTTTTGGTCAAAGAGAGTTGTCAAG

ATATGATCACAATTGTTGCGAAAGGCAAAGTTGAATCGAATGGTGTTGCTGGTACTGACTGTACCAAGTCATTTAATCG

ATTTATTAAGTTAGGTTCTGGAATTACTCAAACTCAGCATCTATATGTTGTGTTATACACGAGTGTTGCTCTTAAAGCT

GTGTTAGAACATAGAGTTTATGTTGAAGTGTAATATGTTATCAAGAACAGAATAATAATGAATAAATATTGCATTTGAT

CTTAATACTCCGCGTAGCGATATGTTATGTTGTTTATGTTTCCAAGAATACCCTTCATTAATGAAGGGGTTATGTCTAT

TATAACCTTATGACGTCATGTGATCCCTTGCTGAGCTGGGGCGGGGCTTAGTATT

ACCCCCGCCCCGGGTTCAGAGTCACGTACGGAGTGACTTATGGCCTTTGGATTATAATACACGTGGACGATCAGGATCT

GTGATTCGTGAAGCGAATCTGACGGAAGATCGTCCGCAGCTTCGTGGTAGGTCCCAAGTGTTGCTTTAGTTTGCtTTTT

TCAAAAGTAAAGTTAGATGCTTTTGTCTACTTTATTCCTTAGCAGTGGAATACAGCTGTCTTTGCTTCCTCCCGAAGCA

AAGGATACTTTATCTCTCTATAAAAAGCTGTGTTCTTCTTCGTTGTTCCTACAACGAAGATGGCTCTGAAATATTTTTC

TCGTCTTCCGGAAGAGTTGAGGGAGAAGATTGTTCGTGAACATTTACAACGAGAGAGAAAGAAAGAGTTCCTCGAGAAG

GCAATAGAAGATAGTTGCAGAAGGCATGTAGCTCTATTAAATTCAGATGCTTCACCTTCGGAGGTGTATTCTTTGAGTA

AGTTTTTAGATTCATTGGCTGATTATGTTGGTAAGGAGTTTAATACACGTTGTTTGATTAAATGGAAGAAGGATGTTCC

TGCTAATATTAAGTTCCAAGTTATGGAAGAACAACATCTGAGGTTATATGGCTTCGTTGATATGGACGATCTTTTATGT

CGTGAGTTGTTGCCACCTGAAGAAGATGATGATATTACTTATGAAGACGGCATGATTGTCAGTTGCAGTGAGTTAGATA

AATTATTTGATTCGTTAGGAATCAGAGTTGTTTATATTACTGTCAGTAAGAATTGTATATGGACTCCTTTGAATAAGGA

TATTGTAATTAAATGATATGTAATGTAAATAATTATTATTAATAATATGAATACAGATATATTTATTCTTTTAAATACT

CTGCGAAGCTATATGTTAAGGCCCAATAGGCCCAATTGCTCTTAGGCCCAATAAATTTCTCTTTGAAGTGAGTCAGCTG

ACATCAGCTGACTCCTTGATGACGTAGGGGCGGGGCTTAGTATT

ACCCCCGCCCCAGGTTCAGCGGAGTCATCACGTGAGACGCACATGACATTAAATGTTCAATGTAATTGCAAGTGGATCG

TGGTCCCTACCACGCACTTAGAACATGCTGCACTGAATATATGCTTTGCTTCGTCAAGAAGTAAAGGTAAAGAATATAA

ATGACCCCACACTGCTTTATGCCATGTGCAGATACTTTAAATGAATGGTTGAGATTTATTCTCTTTCATATATCTTCCA

GTGGAAGCTTGAATATGTTTCTATAAATAATGAATCGTAAGACGATTGTTTCTGATCGTCGTCTTCGTGTTGTTCGAGA

GCTCCATGGCTGAATCAGGCTATTACTCAGGCTATCAAGACGACGTCGATGTTGATGAACAAAAAAGACATCAAGCTTT

GTATCTAATAGGAATTATTCTGTTGATTACGGTATGTATTATTGTGTTATGGGTATGTATTATGCTTGCTTGTTATGTT

CCTGGGTTTTTAAAGAAAACACTGGATGCGTGGTTGAATTCTTCGTCGTTGATGAAGAGAAGAGTTGCTTCAACACTTA

CCAGAACTCCCTTTGATTCTACTGGTCCTGAAAGAGAACGTAATTGGGATGCTAGAAGACAATCAGCAAATACTAATCC

TGTAAACCAACCTAATACTGGAAGTGTGTTTTAGATTACATGTAGCGTTTTCAATTATGTTATGTTACATAACATCATC

ATATTGTAACAATGGAGTATTAATGTAAGGTTGGTTCTTTTCAGTGTACTATGTTATTCTGTTTTATAATTCATATGTT

ATGAAGAAATAAGAAGGAAGAAGATAACTATTTATGTTGACACGTGTTAACAGATAATTTGATAATTTCATGGATCTAA

CTCCACGAAGTGGTATGGGCCTGTTACTAGGCCCAACTGCTCTTAGGCCCAATTAAACTGACCAATGAGAGTTAAGTAA

TGACGTCACTTGATCCCTTGCTGAGCTGGGGCGGGGCTTAGTATT

ACCCCCGCCCCAGGTTCAGCGGAGTCATACGGACGCAAGGATAGCCATTGGATTGTTAGACACGTGTACAATCAGGATC

TGTGATTCGTGAAGCGAATCTGACGGAAGATTGTACACTAATATTTTATTATTCTTATACGCGTGGCAAGATGTTATTG

GTTAGAGGTAAAGGTATACTTTTTGTTCACGCGTAATGCTTTATTAACGCGCTTTGCTTTTAGCGTGGGCCAGTATGTC

TCTTTAACTTTAAGAAAGTAGATGCTTTCTTCTTCAGCAAGCTTAGGCTTTTTAACGTTTATAAATAGTCTTCTATTCG

TCTTCTTCGTATTCATTTCTGAATACGAAAATGGCAGATTGGTTTTCTAGTCCTCTGAAAACATGCACGCATGTTTGTG

ATTTCCCTTCTCTTGCTGGGAATCCACAGCAAGAGATTATGTGCTGTGATAGTATGAAGAATAAGTTGCAAGATTCAAG

GAAGGTGTTACTTGTTAGTTGCAGTGTGAGCTTTAATGGTAGTTTCTACGGTGGTAACAGGAACGTTCGAGGTCAATTA

CAGAtATCGATGGTTGAGGACGACGGTGTTTGTAGGCCTATAGGTTATGTTCCGATTGGTGGATATCTGTATCATAACG

ATTATGGATATTATGAAGGTGCAAGGACATTTAACCTGGATCTAGAGTCTCAGTATTTGAAGAAGGATGAAGATTACAA

CAGGAAGTTTTTAGTAACCGTTCTTAATGAGAATGGTTTAGATAGTCAATGTGATTTGAAAGTGTTCATTGTTCATTCT

ATTAGGATCAAAGTGTAATTATTGTATATTGTATTATTATGTGAAGAATTAAATGTTAATGATATATCAATACATATTA

TTATTGTTTTAATAACTCTGCGAAGCTATATTTTAAGGCCTAATAGGCCCAATAGCACTTAGGCCCAATTATATGTGAC

GTCATTTGATCCCTTGCTGAGCTGGGGCGGGGCTTAGTATT

ACCCCCGCCCCGGGTTCAGAGTCACGTACGGAGTGACTTATGGCCTTTGGATTATAATACACGTGGACGATCAGGATCT

GTGATTCGTGAAGCGAATCTGACGGAAGATCGTCCGCAGCTTCGTGGTAGGTCCCAAGTGTTGCTTTAGTTTGCTTTTT

CAAAAGTAAAGTTAGATGCTTTTGTCTACTTTATTCCTTTGAAGTGGAATACAGCTGTGTTTGCTTCCTCTCGAAGCAA

AGGATACTTTATCTCTCTATAAAAAGCTGTGCTCGTCTGAGAAGATGAATTGTTCATTTCATCTTCTTCTATGAATCGT

CGTTTCTATATCAACGACGTTAGTCTTAATGGGTGTTTCACCAGTTCGTGATTCGTGGCTTGTTGATGAGGCGTCCGAT

GAGTTAATATCATCTGAAAGGAAGTTGATTGCGGTTGAATGTCATGACGATGATTCTCAGGTAATTAATGTCAAAGTTG

AAGATATTGCCCAGGATATAAATGACAAGATTGTTTTGAAGCTGCAATTTAGATTATGTTATAAGTACAGGAAGTTGTT

AGATATTACTCTTCTCGGTTGTCGTATGAAAGTTTATACCCAGTTGAAGAACACAAGCGTGAATTCGTTGAAGAGTATT

CTCCAGAAGAGGATGAATAATATATGTAATGGTAATTATTGTATAGGCATTAGAATGTTTTTTGTTAATATAAATCAGA

TTATTAAGAGTTGTAAGTGGATTACTAGCACTGAAGATGTTTATCCTATTTGTACTTTGTATCATATGAGAGATACAGA

TGTATCTGTTGTAAATTAAAGATATGTTATATTAATAAATCATTATGATACAGATATATTTATTCTTTTAAATACTCTG

CGAAGCTATATGTTAAGGCCCAATAGGCCCAATTGCTCTTAGGCCCAATAAATTTCTCTTTGAAGTGAGTCAGCTGACA

TCAGCTGACTCCTTGATGACGTAGGGGCGGGGCTTAGTATT

ACCCCCGCCCCAGGTTCAGCGGAGTCATCACGTGAGACGCACATGACATTAAATGTTCAATGTAATTGCAAGTGGATCG

TGGTCCCTACCACGCACTAAGAAGATGCTGCACTGAATATATGCTTTGCTTCGTCATGAAGCAAAGGTAAAGAATATAA

ATGACCCCACACTGCTTTATGCGATGTGCAGAAACTTTAAATGAATGGCTGAGATTTAATTTAATTCATATATCTTCCA

GTGGAAGATTGGTTATCTTACTATAAATATAAGACACATGTTAAGGTGTTGCCTGGTTATTCGGAATTCTATAGTTGTT

GTTCTTCCTCTGAAATAAGATGCCGTCGATTAGGCGTATGAAGCTCTCGATGAGAGAATTGTTGAAGCTGAAAGAACAA

CAAGACGCTTTCTGGAATTCATATCATGAGTATCTTCGAGCTAACGAAGAAGCGTTAGGAGAGTTTTGTAGATATCATG

GAAGGAGAGTACCAGCGTATCCAAATCTACCCAGTTATGCTCCAACGAGGTGGTTGTTGAAGACAAGGCCGCTGTATAA

CATCAAAGTTTCTGAATGTAAGGAATGTCAGAAAGATGAAGAACGTCGCCGCCGTATGCCTGTTAGAAATAGAGAAGGC

TTACAGGACTTGTATGATTATGGTAATTACCGCTATCAAGTGTATTATGGTAATCCCAATGATGTATTAAGATCTTAAG

TTAATAAATGATATTTAGTATATGTGTATATTAATACGTGTTTATGTTTATTGTATGTTGTTCTGTTTAGTAATTCATA

TGTTATGAAGAAGGAAGAAGGAAGAAGATGACTATTTGTATTGCCACGTGTTAATAGATAACTGGTTATTATCATGGAC

CTAACTCCACGAAGTGGTATGGGCCTATTTACTAGGCCCAATTGCTCTTAGGCCCAATTAAACTGACCAATGAGAGTGT

AGATATGACGTCACTTGATCCCTTGCTGAGCTGGGGCGGGGCTTAGTATT

ACCCCCGCCCCAGGTTCAGCGGAGTCATACGGACGCAAGGATAGCCATTGGATTGTAAGACACGTGTACAATCAGGATC

TGTGATTCGTGAAGCGAATCTGACGGAAGATTGTATACTTTATTAATTGCTGTGTTCACACTTGCTTTACTTGAATAGC

AAGTGGATACTGGTCCCCACCACGTGCACATGTTAAGTAGGTGTATACAGCTGTAATGATGTGACATATATAAATGAAT

ATTTTTAATAAGAAGCGTTCTATGTACGCTTCAATTGTTCTATATTAACACCTTCTGCTAGAAGGTAGCTCATTCGTTT

TTAAATACCTATTCAGATCTGAAGAGCGCTATCTCAGATGGAACTACGGTTTCTATTATTCATTCTTCTCGCCGTTGTG

GTTATTAACCCATCTCTTGTTATCAACATGGTTGTTGGTTATATGTTGGGGTTGTTGTTACGGAGTAATTATTCTAGGC

TGAAAGGAATTCTGGGAAGTAATAAGACAGAGGAAGAAGAAGATCGTCATGATGTTGTTGATGTTTCAAATCCATTCGC

TGATGTCGATGCGGATGTTATGCAGTACTTGAAGACGCTGGGACTAGATTCACACGTTGATGAAGATGATATGGAATAT

CTCAGACGGTTCTGGCAATCAATGAGACGTAATAAATAGGTATACAGGAGTAGTTGCTCATAGAGTATGTAACGCAATA

TTGATATTAATATAATAGTTTATTATATATTGTCTTTCATGTAACTGGGCCTAATAGCTAGTGGGCTTGATAAACAGGC

CCATACCACTTCGTGGATATTTATGTAATAAACTGATATTGTTTTAATTACTACGCGAAGCGTTTTGTTTAAATTGTAT

GACTTATGACGTCATATGATCCCTTGCTGAGCTGGGGCGGGGCTTAGTATT

>MDV-[JP;1] AB027511_AB009046_AB000923_AB000927_AB000925_AB000924_AB000926_AB255373
ACCCCCGCCCAGGATCAGCGGAGTCATCACGTGACCCGCACATGCCATTAGTCTATATATAGCTCAAGTTGTAATATTTTATCATTCATGAATAAAATATGGCTCGGCAAGTTATATGCTGGTGCTTTACATTAAATAATCCTCTCTCTCCTCTTTCTCTTCATGAATTAATGAAGTACCTTGTTTATCAAAGAGAACAAGGTGAAGCTGGAAATATTCATTTCCAGGGTTATATTGAGATGAAGAAACGCACGTCTCTTGCAGGTATGAAGAAATTAATCCCAGGTGCCCACTTCGAAAAGAGGAGAGGTACTCAAGGTGAAGCTAGAGCTTACGCCATGAAGGAAGACACCCGTCTTGAAGGTCCATGGGAGTATGGGGAGTTCATCCCCACCATTGAAGATAAGCTCAGAGAAGTTATGAACGACATGAAGATTACAGGTAAGAGACCTATTGAGTATATAGAAGAGTGTTGTAATACATATGATAAATCTGCGAGTACTCTAAGGGAATTCAGAGGTGAGTTGAAGAAGAAGAAGGCAATTATAAGTTGGGAGTTGCAGAGGAAGCCATGGATGGACGAGGTTGATACCTTGCTTCAAGAGAGAGATGGAAGACGAATCATTTGGGTGTATGGCCCACAAGGTGGAGAAGGGAAAACCTCTTACGCTAAGCATCTTGTGAAAACGCGTGATGCTTTTTATTCGACAGGTGGAAAGACAGCCGACATTGCTTTTGCGTGGGACCACCAAGAGTTAGTGCTGTTCGACTTTCCTCGAAGCTTCGAGGAGTATGTCAATTACGGAGTAATTGAGCAATTAAAAAATGGAATAATACAGTCTGGCAAGTATCAAAGTGTAATTAAGTATAGTGATTATGTGGAAGTGATTGTATTTGCTAATTTTACTCCGCGTAGCGGCATGTTTAGTGACGATAGGATTGTGTATGTATATGCATGACGTCATATGATCCCTTGCTGAGCTGGGGCGGGGCTTAGTATT
ACCCCCGCCCCAGGATCAGCGGAGTCATTTAGACTCGCTATAAGCCGTTAGATGTGTAGACACGTGGACGATCAGGATCTGTGATTCGTGAAGCGAATCTGACGGAAGATCGTCCGAAGCTTCGTGGTAGGGCCCCTATGTTGCTTTATCTTTACTTTAATAAAGTAAAGTAAGATGCTGTCCCTTACTTTATTCGTTTGTCAGTGGGTTACAGCTGTCTTTGCTTCGTCTCCAAGCAAAGCATAATTTCTCTCTCTATAAAAGCTGTTAAATCTATTCGTTGTGTTCACAACGAAAATGGTGAGCAATTGGAATTGGAATGGGATGAAGAGACGACGAACTCCTCGTCGTGGTTACGGCAGGCCTTACAAGCCTGTTGTTCCTATAACCAGGGTCGTCGTCCATCAATCAGCTCTGCTGAAGAAAGATGAAGTTGTTGGGTGTGAGATAAAACCAGATGGTGATGTTGCTCGTTATAAGATGATGAAGGTTATGTTAACCTGTACTTTGAGGATGCCTCCTGGAGAATTAGTCAATTATATCATCGTTAAGAGCAGTTCTCCCATTGCTAATTGGTCTGCAGCTTTTACTACTCCTGCTCTGTTAGTGAAGGAAAGTTGTCAAGACATGATATCCATTATTGCTAAGGGCAAGGTTGAGTCTAACGGAGTTGCAGGTACTGACTGTACAAAGTCATTTAATAAATTTATTAGATTGGGAGCCGGTATCAGCCAAACCCAGCATTTGTATGTTGTTATGTACACTAGTGTTGCTTTGAAGCTTGTGTTAGAACATAGAGTGTATATTGAACTGTAATGTAATGAAGAACACTATGAAATAATGAAATCAACAATCATTGAATCTTATTACTCCGCGTAGCGGTATGTTTCCGTGTTTTTGTTGCCAATAATGCCCTTCATTAATGAAGGAGAATTTACAAATATGACCTTGTGACGTCATTTGATCCCGTGCTGAGCTGGGGCGGGGGCTTAGTATT
ACCCCCGCCCCGGGTTCAGAGTCACGTACGGAGTGACTTACAGCCGTTAGATGTGTATACACGTGGACGATCAGGATCTGTGATTCGTGAAGCGAATCTGACGGAAGATCGTCCGAAGCTTCGTGGTAGGGCCCCTATGTTGCTTTATCTTTACTTTAATAAAGTAAAGTAAGATGCTGTCCCTTGCTTTATTCGTTTGCTAGTTGTTTACAGCTGTCTTTGCTTCGCCTCGAAGCAAAGGACATTCTCATCGTCTATAAAAGCTGTGTTTTTCTTCGTTGTAACAACAACGAAAATGGGTCTGAAATATTTCGCTCATCTTCCGTTAGAATTGAGAGAGAAGATCGTTCGTGATCATTTGCAAGAGGAGAGGAAGAAAGAGTTTCTGGAGAAGGCTATTGAAGATAGCTGTAGAAGACATGAGGCTTTGTTGATAGAAGACCCTTCACCTGCAGAACTGAATTCTCTGAGTAAGTTCTTAACTGCTTTATCTGATTACGTTGGTAATCAGTTTAATACCAGATGTTTAATTAGATGGAAGAAGGATGTTCCTTCCAAAGTTAAGTTTGGATTTATGGATGAACAACATCATAAGCTATATGGTTCTATGGACATGGATGATCTTTCATGTGGAGAGTTGTTCATTCCTGATGAAGAAGATGATCTTACCTATGAAGATGGTGTCATAGTTAGATGTAGTCAGTTAGACCAATTGTTCAAATCTTTAGGAATTGAGATAGTTTACATTGTTGTAAGTAAGCATTGTATTTGGGCTCCTTTGAGCAAGGAGATTGTAATTAAATGATTTAATGAAATACAATTAATACATTACAATAATATTTGAGAAATATATTATTTTTAATTACTCTGCGAAGCTATATGTCGTGGCCCAATAGGCCCAAATGCTCTTAAGCCCAATGAAATTAACACTGAAGTGAGTCAGCTGACGTCAGCTGACTCCTTGATGACGTAGGGGCGGGGCTTAGTATT
ACCCCCGCCCCAGGATCAGCGGAGTCATCACGTGACCCGCACATGCCTAATGAATACAATGTATATAACCAAGTGGACATGGTCCCCACCATTATATTTGAATTAAATGCACTGAATATATGCCTTGCTTCGTCTCGAAGCAAAGTAAGGAATAAATGGGACCCATATGAGCTGTATCCCATGTGCATCGCTTTATTTGTATGGTGGACATTACATAGCTTTTAAGCGGCGTACATGTTACGCTTATTCTTTGTTTATAAAAACTGAAATGCTATCGGCCATTTCTGCTATTTCTCGCGTTGTTTATTGTCCGTCGAGGCTTCATGGCGGATCCAGTATATTATCAAGGTTATCAGGACGACGGTGATATAGATGCCCAGAAGAGACATCAAGCTCTATATTTGATTGGCATAATCATATTAATCATGGTATGTATTATTATCCTTTGGGTGTGTATAATGTTAGCGTGTTATATTCCTGGGTTTTTGAAGAAGACGATGGAAGCTTGGTTAAGTTCTTCATCTATGATGAAGAGACGCGTCGCAGCTACCATAACACGCACACCGTTTGAGGCAACAGGACCTGAGAGAGAACGGAATTGGGATGCTCGTAGACAAACAAACGCTGCATCCAGTCAGCCTTCCAATGGAGGAGTGTTTTAGAGAATGATTATAGTTTGTAAAGAATCATTTATGTCATCATGCTATTTGTAAGTTACGAAATATCAATGATAATTTATGTTATGATGTTGTTTCATAAATGAACAAGTCTGTTGCATTCTCTCTATATGTTTCAATGAAGAAGAAAACTATTCACTAAGACACGTGTTAACATATAGTTGGTTTCGATTGTTTTACATTACTCCGCGTACGGATATGTATTGGGCTTGTAAGCCCAAAACAAATGAGGCCCATTGTAATATCCAATAGGGATGACTTAGTGACGTCATATGATCCCTTGCTAAGCTGGGGCGGGGCTTAGTATT
ACCCCCGCCCCAGGATCAGCGGAGTCATTTAGACTCATTATAAGCCCTTAGATGTGTAGACACGTGTACAATCAGGATCTGTGATTCGTGAAGCGAATCTGACGGAAGATTGTACAACACGCTAAACTGTATATGTACGCGTGTTTAAATGCTATTGGTCCATATAGTAGTGGAGCTCACGCGTTTTCTTTTAACGCGGTTTACTTTATCAGTGGGGACCATTAGTTGCTTTGTTCACACGAAAGCAGATTCTTTTGTGTTGAAGAAGCTTCATATATTGTTCTATAAATACATAGCTTCTTCTTCTTCTTCGTCGTCATCATTTTTCTGCAACTGCAAAAAATGGCAGATTGGTTCGCGAGTCCTTTGAAGACATGTACACATGTCTGTGATTTTCCTACTTTAGCTGGTGATCCATCACAAGAGATTACCTGCTGTGATAGTATGAAGAATAAATTAAATGATTCCAGGAAGGTGTTACTTGTGAGTTGTAGTGTAAGCTTCAATGGCAGTTTCTATGGAGGCAACAGAAATGTTCGTGGTCAGTTGCAGATATCTATGCTTGAAGACGATGGTGTTTGTAGACCAATTGGTTATGTTCCAATTGGTGGTTACTTGTATCATAACGATTATGGTTATTACGAAGGTGAGAAGACATTCAATCTCGACATTGAATCCCAGTATTTGAAGAAAGATGAAGATTACAACAGGAAGTTTATTGTGTCTGTTCTCAACGAGAATGGATTAGATAGTTTATGTGATTTAAAGGTTTTTATTGTTCATGCTCTTAGGATCAAAGTGTAATAATCATATTTAATGTAAGATTATGCATATGAATAATAACACTAACAATAATACATTTGTTTTAATTACTCCGCGTAGCGGTATGTTTAGGCCCAATAGGCCCAAATGCTCTTAAGCCCAAATAATTGTGACGTCATTTGATCCCGTGCTGAGCTGGGGCGGGGCTTAGTATT
ACCCCCGCCCCGGGTTCAGAGTCACGTACGGAGTGACTTACAGCCGTTGGATTTTAAATAAGATGGACGATCAGGATCTGTGATTCGTGAAGCGAATGTGACGGAAGATCGTCCGAAGCTTCGTGGTAGGGCCCCCATGTTGCTTTATCTTTACTTTAATAAAGTAAAGTAAGATGCTGTCCCTTGCTTTATTCGTTTGCTAGTTGTTTACAGCTGTCTTTGCTTCGCCTCGAAGCAAAGGACATTCTCATCGTCTATAAAAGCTGTGTTTCTGAAGAAGATGCATTGTTCATCTTCTTCTTTCTCACAAACAACATTGTTTGTTTCATCAAACTAAAGCTTCTCAGAGGTCATGTCTGTGAACGATTATTCGTTGTTTGATGAGGCTACCGATGAGTTAGTATCGTCTGAGAGGAAATTGATAGCCGTCGACTGCCATGATGACGATTCTCAGGTAATTAACGTTAAGGTTGAAGACATATTCTGCGATATGTCCGACAAGGTCGTTCTTAAACTTCAGTTTAGATTGTGTTACAAGTATCGAAAGCTTTTAGATATTACTCTTCTTGGGTGTCGTATGAAGGTTTATACAGAGTTGAAGACACCAAGTGAGCGTTCTTTGAAGAGTATTTTACAGAAGAAGATGAATATTATATCTGATGGGAATTACTTGATAGGTATTAGAATGTTTTTTATAAATATTAATCAGTTGATTAATACATGTAAATGGATTACCAGAATTGAAGATGTATATCCAATATGTACTTTGTATCATGTGAATAACACTCCTGTAATAGACATTTAATAATGAATACTTGTTTCAGAAACAAATACCTGTATGGATAAATATATTATTTTTAATTACTCTGCGAAGCTATATGTCTTGGCCCAATAGGCCCAAATGCTCTTAAGCCCAATGAAATTAACACTGAAGTGAGTCAGCTGACGTCAGCTGACTCCTTGATGACGTAGGGGCGGGGCTTAGTATT
ACCCCCGCCCCAGGATCAGCGGAGTCATTTAGACTCGCTATAAGCCGTTAGATGTGTATACACGTGGACGATCAGGATCTGTGATTCGTGAAGCGAATCTGACGGAAGATCGTCCGAAGCTTCGTGGTAGGGCCCCCATGTTGCTTTATCTTTACTTTAATAAAGTAAAGTAAGATGCTGTCCCTTGCTTTATTCGTTTGCTAGTTGTTTACAGCTGTCTTTGCTTCGCCTCGAAGCAAAGGACATTCTCATCGTCTATAAAAGCTGTGTTCTCCGTGTGTAATTCGTCGGAATTATCGAGCGTAAGTCTCGTTCTTGTTCTATGGAAGATTTCAAGCAACCAAAGCTCTCTTATGGAGAGATAGTTCAAATGAAGGAAGAACAAGATGCTTTCTGGAGTTGTTATCATGAGTTTCTCCGTCGCAATGAAGATGTTCTTGGAGAGATGTGCAGACGCCATGGAAGGAAATTGCCTGCATATCCAAAGCTCCCTACATATGCTCCGATACGGTGGGTTCTTAAGACTAAGGCAATTTATGATGTCAGAGTAGATGAATGTAAGTCATGTTCGCATGAGGAAATTAGTAGAAGGGATTATAATCCCATTAAGAAAGAAGGTTTAAAAGACCTGTATGATTCAGGTAATTATAGATATCAAGTGTATTATTCTTCATCGTGTAATAGAGATAAATCAGATTAATAGATAAATAATTACAATTGTATTGTTTCTGCTATTGTTTATGTTTCATTAATAATTTATGGTTTGCAAAACCAGAGCTATTCAGAGGTAGAAGACAACTACAATTGATAACATATACATTACAATGATATTTGAGAAATATATTATTTTTAATAACTCTGCGAAGCTATATGTCTTGGCCCAATAGGCCCAAATGCTCTTAAGCCCAATGAAATTAACACTGAAGTGAGTCAGCTGACGTCAGCTGACTCCTTGATGACGTAGGGGCGGGGCTTAGTATT
ACCCCCGCCCCAGGATCAGCGGAGTCATCACGTGACCCGCACATGCTTAATACATAGAAGTATAATAACAAATGAGAAATGGTCCCCACCACGCACTACTTGTATATTGCTTCGTCTCGAAGCAAAGTATTGAATAAATGGGTCCCATTTATGCTTTATCTCCTACGCGATACCTTTGTTTATGTGGTGGAGATTTATTCAGATCGGCTGATATTACAAAGCGTTCCTAGCACGCCATTAGTTGTATATATAAGGACATTTCTCAAGAAGGAAGCTACATATGTTAATATTTTCTCTTCCGTCTGAAGAGAAAACTGTGTTGCTTATGGAACCCAGGTTCCTTCTCTTTTCTTTGTTGTTCGTGGTTTTTTTACAGCCTGCGTTGGTGTTCAACATGGTTCTGGGCTATATTCTGGGTTATTTGATCAAGAAGAACTACGCTAGGTTGAAGGTGATGTTTTTGACGAATACGTTTGAACAACCAGAGGAAGATGATATTCATGTATCAGATGAAAAGAATCCCTTTGAAGGCATCGACCCTGATGTTTCTAAACATTTAAAGACGCTGGGTTTGGATACCTCTCTAGACGGTGAAGACCTTGAATATTTGCAACGTTTCTGGGAATCTATGAGCAATACTAAGAAGAAATAGAATTGCAAAGATAAGTAAGTAGTCGTTATTAATGCAGATTTGTATGTAATTATTATGTCTATAATAATTGTGTTATTAAAATGTAATCATGTAGTATTTAGCTAGATTAGCTTTTTGCAATTTTGTATTGCTATCATGTTCAAAGATAACAATGTATGAACAATTATAAGAACATTTATCATACGTGAAGGATGAATCATTTAATCTTATAACTCCGCGTAGCGGTATGTTTCCGTGTTTTTTTTGCCAATAATGCCCTTCATTAATGAAGGGGAAATGACAATTGTGACCTTGTGACGTCATATGATCCCGTGCTGAGCTGGGGCGGGGCTTAGTATT

>FBNSV-[ET;Hol-97] GU983866_GU983867_GU983868_GU983869_GU983870_GU983871_GU983872_GU983873

ACCCCCGCCCCAGGTTCAGCGGAGTCATCACGTGAGACGCACATGACTTTCATTTATAAATAGCTCAAGTTGTAATATTTTATTGTATCTTGAATAAAATATGGCTCGGCAAGTTATATGCTGGTGCTTTACATTAAATAATCCTCTCTCTCCTATATTTCTTCATGAGTCCATGAAGTACCTTGTTTATCAAACTGAACAAGGTGAGTCTGGAAATATTCATTTCCAGGGATACATCGAAATGAAGAAAAGAACCTCCCTAGCTGGGATGAAGAGATTAATCCCAGGTGCACACTTTGAGAAGAGAAGAGGAACACAGGGAGAAGCCAGAGCTTATGCTATGAAGGAAGAATCAAGGATTGAAGGTCCATGGGAGTTTGGTGAGTTCATTGCTTCAGTTGAAGATAAGCTCAGAGAAGTCATGAATGATATGAAGAACACCGGTAAGAGACCAATTGAATATATTGAAGAGTGTTGTAACACTTATGATAAGTCTGCAAGTACGCTTAGAGAATTCAGAGGAGAACTGAAGAAGAAGAAAGCTATTGCTACTTGGGAGTTACAGAGGAAGCCATGGATGGACGAGGTTGATGCTTTGCTTCAGGAGAGAGATGGAAGAAGAATCATTTGGGTGTATGGCCCACAAGGTGGAGAAGGGAAAACCTCTTACGCTAAGCATCTTGTAAAGACGCGTGATGCTTTTTATTCGACAGGTGGAAAGACAGCCGACATTGCTTTTGCATGGGACCACCAAGAGTTAGTGCTATTCGACTTTCCACGAAGCTTCGAGGAGTATGTAAACTACGGCGTAATTGAGCAATTAAAGAATGGTATTATACAGTCAGGGAAATACCAAAGTGTTATTAAGTATAGTGATTACGTAGAAGTTATTGTATTTGCTAATTTTACTCCGCGTAGCGGCATGTTTAGTGATGATAGGATTGTATTTGTATACGCATGACGTCATTTGATCCCGTGCTGAGCTGGGGCGGGGCTTAGTATT

ACCCCCGCCCCAGGTTCAGCGGAGTCATTGAGACTCCATCTCAGCCGTTCATTGAATAGACACGTGTACAATCAGGATCTGTGATTCGTGAAGCGAATCTGACGGAAGATTGTACACACTAACGTTGGTGGCCGACAATGCTTTTCTTTACTTTTTAAAAGTAAAGAAAGATTCTTTTTATTATTATATTATTTGTAATATATTTTATCATTGCTTCGTCATGAAGCAAAGAACTTTCTCTCTCTATAAATACCAGTTCTGTTTTCGTTGTTCATACAACGAAAAATGGTGAGCAATTGGAATTGGTCAGGCAAGAAGGGTAGAAGAACACCTCGTCGTGGTTATACCAGGCCTTTCAAGTCAGCTGTTCCTACTACCAGAGTCGTCGTTCATCAGTCAGCTGTATTGAAGAAAGATGAAGTGTCTGGTAGTGAAATTAAGCCTGAAGGTGATGTTGCGCGTTATAAAATTCGTAAGGTGATGTTGAGTTGTACTCTGAGGATGCGTCCGGGAGAGTTGGTGAATTATCTGATCGTCAAGTGTAGTTCACCTATTGTTAATTGGTCTGCAGCTTTCACAGCACCTGCTCTAATGGTGAAAGAGAGTTGTCAAGATATGATTACTATCATAGGCAAAGGTAAAGTAGAATCGAATGGTGTAGCTGGATCAGATTGTACTAAATCATTCAATAAGTTCATCAGATTAGGAGCTGGTATTAGTCAAACACAACATTTGTACGTTGTAATGTATACCAGTGAAGCTGTTAAGGCTGTATTAGAACATAGAGTCTATATTGAAGTTTAATACCACTGTGTAATGAAGAACATATGAATAATGAATAAATATTGCATTTGATCTATTTACTCCGCGTAGCGGTATGTTTTGTTGTTTTAGTTTCCATATATACCCTTCATTAATGAAGGGGTAATGTCTATTTTGCCCTTATGTGACGTCATTTGATCCCGTGCTGAGCTGGGGCGGGGCTTAGTATT

ACCCCCGTCCCGGGTTCAGAGTCACGTACGGAGTGACTAATAGCCGTTGGATTATCTTACACGTGGACGATCAGGATCTGTGATTCGTGAAGCGAATCTGACGGAAGATCGTTCACACTCACGTGGTAGGTCCCGACAATTGCTTTTGCTTTACTTTATCTAAAGTAAAGCAAGTGGGTCTACTTTAATTATTCTTTTTTGGTGGAGTACAGCTGTCTTTGCTTCTTCACGAAGCAAAGGACTTTCTCTCTCTTCTATAAAAAAGCTTCGTCTTCTTCGTTGTTCATACAACGAAAATGGGTCTGAAATATTTCTCTGTTCTCCCGGTGGAATTAAGAGAGAAGATCGTGAGAGATCATCTCAGAGAAGAAAGGAAGAAAGAGTTTTTAGAGAATGCTATTGAAGATAGTTGCAGAAGACATCAATCATTGATTACTGAAGACCCATCAACTGAAGACCTGTTGTCTCTCTGTAAGTTCTTAGAGTCTCTAGCTTATTATGTTGGTAATCAGTTCAATACAAGATGCTTAATAAAATGGAGGAAGGATGTTCCGTTTCAAATCAAGTATGGAGTCATGGAAGAACAGCATATTAAGCTATATGGTATATTAGACATGGAAGACCTTGCATGTAGAGAGTTGCTGATTCCAGAAGAAGAAGACGATATTACTTATGAAGATGGTATTATAGTTAATTGTAAGCAATTAGATAACTTGTTTGCTGAACTAGGCATAAATGTTGTTTATATTACAGTAAGCAAGAATTGTATTCATACTCCTTTGAACAAGGAGATTGTAATTAATTAATGCTAATGAGATATTTAATAATACTTAATATGTATTTGTTTATATTGATATTGTTTTTAATTACTCTGCGAAGCTATATGTCTCGGCCCAATAGGCCCAATAGTCTCAAGGCCCAATAGATTTTACATTAAATTGGATCAGCTGACGTCAGCTGATCCCGTGATGACGTAGGGACGGGGCTTAGTATT

ACCCCCGCCCCAGGTTCAGCGGAGTCATCACGTGAGACGCACATGCTATTAAATGAATTATAATTAAATAAGTGGGGGATGGTCCCCACTCCGCACTAACTTCAAATACACTGAATATATGCTTTGCTTCGTCACGAAGCAAAGGTAAAGAATAAAAACTGGTCCCCACAACGCTATAATGCGTTGTGCTTTAATTTGAAACGAATGGTTGAGATATGTTCAACTTTTACTAGCGTACAGAGGACGCTTGAGTATATCTCTATAAACAATGAAGCAGAAGTTCATTAATCTCTCGTTCGTCTTGTTAAATGGCTTCGTCTAGCACTATTCCGGATTCTGGGTATTACGATGCGTATCAAGACGACGGAGATGTTAATGCTGAGAAGAGACATCAGGCACTCTATATGATAGGTATTGTTCTGCTAATCATGATCTGTGTTATTATCCTGTGGGTTTGTATAATGCTTGCATGCTATCTTCCGGGATTTGTGAAGAAGACAATGGAAGCCTGGTTGAGTTCTTCATCGTTGATGAAGAGAAGAGTTGCTTCGACTTTAACAAGAACACCCTTTGAAGCTACTGGTCCTGAGAGAGAAAGGAATTGGGATGCTAGAAGACAAGCTAACGCATCTGTTAGTCAGCCTGTTAATACATCTGTATTTTAAGTGTTCAAGAAAATATGAAGCTTGTTATGTTGTATATTCATGTAATATTGTAATTGGGAAATTTAATGAAATTAATATGTTGTTGTTGTTTTGTGTAATTGTTGTGTTGTTGAAGAACCAGAGAGTCTCAAGGTAGAAGACAACTACTATACACGTGTTATCACGGGATTGGTTATTATTGTTTGGGTTTACTCCGCGTAGCGGTATGCTTCAGCCCAATAGGCCCAATAGTCTTAAGGCCCAATAGAACGACCAATAGGAATGAAGCATGACGTCATTTGATCCCGTGCTGAGCTGGGGCGGGGCTTAGTATT

ACCCCCGCCCCAGGTTCAGCGGAGTCATTGAGACTCCATCTCAGCCGTTCATTGAATAGACACGTGTACAATCAGGATCTGTGATTCGTGAAGCGAATCTGACGGAAGATTGTACACTATTCTCTATCTCATTAATACGCGTGGCAAGCTCTCATTGGATATTGAGTTAGTGGGAATCTTATCTTTTCACGCGGTTTGCTTTTAACGCGCTTTGCTTTTAAGTGGGTCCTATATTACTTTCGTTCCACGAAAGCACGTGCTATCTTCTCAAGGAAGCTTTGGTATATATCGTCTTTAAATACAAAGCTTCTTCTTCGTTTGGAAGTTGCAGAAAAATGGCAGATTGGTTTTCTAGTCCTTTGAAGACATGTACACACGTCTGCGACTTCCCTTCTCTTGCTGGAAATCCACAGCAAGAGATTATGTGTTGTGATAGCATGAAAGACAAGCTCAACGATTCAAGAAAGGTTCTGCTTGTTAGTTGCAGTGTGAGCTTCAATGGTAGTTTCTATGGTGGAAACAGGAACGTTCGTGGTCAGTTGCAGATATCTATGATGGAAGACGACGGTGTTTGTCGACCAATTGGATATTTACCAATTGGTGGTTATCTGTATCATAATGATTATGGCTATTACGAAGGTCAGAGGACGTTTAATCTCGACATCGAGTCTCAGTATTTGAAGAAAGATGAAGATTATAGAAGAAAATTTATAATTACCGTTCTTAATGAGAACGGGTTAGATAGTCAGTGTGATTTGAAAATGTTTATTGTACATTCACTCAGAATCAAAGTGTAATTAGTTGTGATGATGTAATTAATAATACTTGTTATTACTGACTAATATCATTTATATTATTATTATTGTTTTTAATTACTCTGCGAAGCTATATGTCTCAGCCCAATAGGCCCAATAGTCTTAAGGCCCAATAGAAGATGACGTCATTTGATCCCGTGCTGAGCTGGGGCGGGGCTTAGTATT

ACCCCCGTCCCGGGTTCAGAGTCACGTACGGAGTGACTAATAGCCGTTGGATTATCTTACACGTGGACGATCAGGATCTGTGATTCGTGAAGCGAATCTGACGGAAGATCGTTCACACTCACGTGGTAGGTCCCGACAATTGCTTTTGCTTTACTTTATCTAAAGTAAAGCAAGTGGGTCTACTTTAATTATTCTTTTTTGGTGGAGTACAGCTGTCTTTGCTTCTTCACGAAGCAAAGGACTTTCTCTCTCTTCTATAAAAAAGCTGTATGTGCAGAAGATGAATTCGTTCATTCATCTTCTTCTACATCAAATCATCTTCTCTCATCAACATTAAGCTTATATAGCTCTATGCCTTTGGTCGATTATTTGTTGGTTGATGAGGCTACTGAAGAGTTAATAACGTCAGAGAGGAAACGTAGATCAGTCGTATGTTCTGATGATGATTCTCAGGTAATCAATGTCAAAGTTGAAGATATAGCTATTGATTTGGAAGACAGAGTTGTCGTTAAGTTGAAGTTCAGATTATGTTATAAATACAGGAGGTTGCTTGATTTAACGCTTCTTGGCTGTCGTATGAAAGTTCATACTGTATTGAAGACCACCTCTGCTCCATCGTTGAAGAGTGTTTTGCAGAAGAGACTTAATATGATTTGTGATGGTAATCATTTAATATCAATTAGATTGTTTTTCATTAATATTAATCAGTTGATTAATAATTGTAAATGGATATCATCTGTAGAAGATGTATATCCAATATGTACTTTGTATCATATTCAAGATTCAAATGTAATTAATGCTAATGAGATATTTAATAATACTTAATATGTATTTGTTTATATTGATATTGTTTTTAATTACTCTGCGAAGCTATATGTCTCGGCCCAATAGGCCCAATAGTCTTAAGGCCCAATAAATTTTACATTAAATTGGATCAGCTGACGTCAGCTGATCCCGTGATGACGTAGGGACGGGGCTTAGTATT

ACCCCCGCCCCAGGTTCAGCGGAGTCATCACGTGAGACGCACATGCTATTAAATGAATTATAATTAAATAAGTGGGGGATGGTCCCCACTCCGCACTAACTTCAAATACACTGAATATATGCTTTGCTTCGTCACGAAGCAAAGGTAAAGAATAAAAACTGGTCCCCACAACGCTTTATATGCAATTCAGTGGATTCAAACGAGTGGTTGATATTCATTACGTTAAAATAGCTTACAGAGGAAGCTTGGGTTATGTACTATAAATTCAATATATCTGAATTGTTTATTCAGATCGTCTTCTTCCATCCCCATTTTCTGTTTTGGTTCTTATGGATGCCGGCTTTGAGTATAATCTCTCTATGAGAGAGATTATGTTATTGAAAGAAGAACAAGACCGCTTTTGGAGCTCATATCACGATTTTCTTCGTGCCCACGAAGATGTTCTTGGTGAATTCTGCAGACTCCATGGAAGAAGAGTTCTAGCGTATCCAAGGTTACCTAGCTATGCTCCTACTCGTTTGGTCCTTAAATCTAGAACTGTATATGATATTAGAGTAGATGAATGCAAAACTTGTATTGCAGAATGTAAAAACAGTTCTTGTAATAACGATGGCAGTCTAGAAGGTTTATGTGATTTATATGACTATGGTAATTACAGATATCAAGTTCGTTATTCTAATACTTCATGTAATTAAGATATATGTAATATATTTGAAGCATAATTAATGCAGTGATGAAATTAATATGTTGTTGTTGTCTTGTGTAATTGTTGTGTTGTTGAAGAACCAGAGAGTCCCAAGGTAGAAGACAACTACTATACACGTGTTATCACGGGATTGGTTATTATTATTTGGGTTTACTCCGCGTAGCGGTATGCTTCAGCCCAATAGGCCCAATTGCTCTCAAGGCCCAATAGAATGACCAATAGGAATGAAGCATGACGTCATTTGATCCCGTGCTGAGCTGGGGCGGGGCTTAGTATT

ACCCCCGCCCCAGGTTCAGCGGAGTCATTGAGACTCCATCTCAGCCGTTCATTAAATGGACACGTGTACAATCAGGATCTGTGATTCGTGAAGCGAATCTGACGGAAGATTGTACACTTTATCTCTTCACGCGTTTTGAAGCTACTGTTGATTATGCAAGTGGACGATGGTCCCCACATATATATTTAAAACGACAACAGCTGTATACAGCTGTATTGATGTGACGTATATAATTAAATAATTATTTAATTATGAGGATTGTCCTGCACGCTTATGTTGTCGTCTATAAAACCTTCTCTACTGAAGAACCTGTCTCTGAATTTACTTTCTCTCTCTTCTGTGTAGAAGAGAGATAAGCAGGTTATGGAATGTAGGTTCTTCATCTCTATTATTTTATTCGTCGTGCTGCTGAATCCTTCTCTGATAATTAATATGGTTCTCGGGTATGTTCTTGGCTCTTTATTCAGAAGTAATTATTCCAGATTAAAGAAGTTACTGTCAGGTAATAAGAACGAGAACCGCGAAGAAGAAGACGAACATATATCCCAGATGAAGAATCCGTTCGAGGATGCTGAATCAGATGTATTGCAACATCTAAAGACTCTGGGTCTGGAAACAAAGGTTGAAGGCGATGATCTTGAATATTTACAGCGATTGTGGGAATCTATGAGTAGTAAGAAATAAATATGTTTACCCAAGTAATTGTAAATAGGTAATAACAGCTCACGTCATGCTTCATTCCTATTGGTCAGTCTATTGGGCCTTGAGAGCAATTGGGCCTATTAAGCCCATTAAGTCAGTCAGATATATTGTATTTGTAATATTGTTAATCAGTCAATAAATATTAATTATTTTTCATTTACTCCGCGTAGCGGTATGTTAAATATTTTATTGCCATATATACCCTTCATTAATGAAGGGGTAATGTCTATTTTGTCCTTGTGACGTCATTTGATCCCGTGCTGAGCTGGGGCGGGGCTTAGTATT

>FBYLV-[ET;231] HE654123_HE654124_HE654126_HE654125_HE654127_HE654128_HE654129_HE654130
ACCCCCGCCCCAGGTTCACGGGATCATCACGTGAATTGCACATGTACTATGGCTATAAATAGCTTATGTT
GTAATATTTTATCATTCATTCAATAAAATATGGCTCGACAAGTTATATGTTGGTGCTTTACATTAAATAA
TCCTCTCTCTCCTCTCTCTCTTCATGAATCAATGAAGTACCTTGTTTATCAAACTGAACAAGGTGATTCT
GGAAATATTCATTTCCAGGGTTATATTGAAATGAAGAAACGTACGTCTCTTGCTGGTATGAAGAAACTGA
TACCAGGTGCTCACTTTGAGAAGAAGAAAGGCACACAAGGACAGGCCAGAGCGTATGCAATGAAAGAAGA
TACAAGAGTTGAAGGTCCATGGGAGTATGGTGAGTTCATTCCTACCATTGAAGATAAGCTCAGAGATGTT
ATGCAGGACATGAAGAACACAGGGAAGAGACCCATAGAGTATATTGAAGAGTGTTGTGATACGTATGACA
AATCTGCAAGTACTCTTAGGGAATATCGAGGAGAGTTAAAGAAAAAACAAGCTATTGCAAGTTGGGAGTT
GCAGAGGAAGCCATGGATGGATGAGGTAGATGCTATGCTTGAGGAGAGAGATGGAAGAAGAATCATTTGG
GTATATGGCCCACTTGGTGGAGAAGGGAAAACCTCTTACGCTAAGCATCTCGTAAAGACGCGTGATGCTT
TTTATTCGACAGGTGGAAATACAGCCGACATAGCTTTTGCATGGGACCACCAAGAGTTAGTGCTCTTCGA
CTTTCCACGTAGCTTCGAGGAGTACGTTAACTATGGAGCCATTGAACAATTAAAGAATGGTATAATCCAA
TCAGGAAAATACCAAAGTGTAATTAAGTATACAGATTATGTAGAGGTTATTGTATTTGCTAATTTTACTC
CGCGAAGCGGCATGTTTAGTGATGATAGGATTGTCTTTGTATACGCATGACGTCACTTGATCCTATGATG
AGCTGGGGCGGGGCTTAGTATT
ACCCCCGTGCCAGGTTCACGGGATCACTCTTGTGGCCGTTGGATTATAGTGACACGTGGACGATCAGGAT
CCGTGATTACATCTGACGGAAGATCGTTCACTCCTTCCACGAAGCTTCGTGGTAGGGCCCTATAAGCGCG
TATACTTTAACTTTACTTTAGTAAAGTAAAGATTGATGTGACGTTAGTAATATTCGTTGCTTAGTGGATT
ACAGCTGTCTTTGCTTCGTCTCGAAGCAAAGGTGTTTTTTTTTGTCTATAAATACTCTTCCTTTTCGTTG
TTTCACACAACGAAAATGGTTAGCAATTGGAATTGGTCTGGTAAGAAAGGGAGAAGAACTCCACGTCGTG
GTTATTCCAGGCCATATAAATCTGCTGTTCCTACGACGAGGGTTGTTGTTCATCAATCCGCAGTGCTGAA
GAAAGATGAAGTTTCTGGTAGTGAAATCAAACCGGAAGGTGATGTTGCTCGTTATAAGATGAAGAAGGTG
ATGCTAACATGTACGTTGAGGATGCCTCCAGGAGAGTTAGTGAACTACCTTATTGTTAAGTGTAATTCAC
CAATTGTTAATTGGTCTGCTGCTTTTACCTCTCCTGCGTTGTTAGTTAAGGAGAGTTGTCAAGACATGAT
TACAATTATTGGTAAAGGAAAGGTTGAGTCCAATGGAGTTGCTGGGACAGATTGTACTAAGTCGTTTAAT
AGATTTATTAAATTAGGTGTTGGTGTTAGTCAAACACGACATGTATATGTTGTATTGTATACTAGTGTAG
CTTGTAAGGCTGTATTAGAACATAGAATGTATATTGAAGTGTAAATCATTTGTAATGAAGAACACATGAA
TAATAAATAAATGAATTCCATTTGATCTTGGTACTCTGCGAAGCAGTGTTGTTTGTTGTTTTTATTTCCT
TATTTGCCCTTCATTAATGAAGGGGATTTGTCTAAAATACCCCTGGGAATACTGTTTGATCCTGGGACAG
CCTGGCACGGGGCTTAGTATT
ACCCCCGCCCCAGGTTCACGGGATCACTACGTGGACGACCTATGACCATTGGATGAACATAACACGTGGA
CGATCAGGGTCTGTGATTACATCTGACGGAAGATCGTTCACACCTTCCACGAAGCTTCGTGGTAGGGCCT
ATTAGTGCGTATGCTTTAGCTTTACTTTTTTAAAGTAAAGAATTGATGTGACGTTAACTATTGTATGGTT
AATTGAATACAGCTGTCTTTGCTTCGTCTCGAAGCAAAGGATATATGTGCGTCTATAAATAGTTTTCTTT
TYCGTTGTGTGAAACAACGAAAATGGATCTGAATTATTTTTCTCGTCTTCCTGTCGAATTGAGAGAGAAG
ATTGTACGTGAGCATATGAAAGAGGAAAGGAAGAAGGAATTCCTTGAGAATTCAATTGAAGATAGTTGTA
GAAGGTATGAAGCTCTATTAAATGAAGATCCCTCATCTGTAAATTTGCGTAAGTTAAGTAATTATTTAGA
TTTATTAGCTGATTACGTTGGTAATCAGTTTAATAGGAGATGTCTAATTAGATGGAAGAAGGATGTACCC
TGCAGAGTTAAATATGGAGTTATTGAAGAAGAACATATGAAGCTCTCTGCATATCTGCATCTTGTGGATT
TTGACTATGGGGAGTTGTTTCCTTCATTACTTCCTTTGGAGGAAGACGATGATGTATCGTATGTAGATGG
TACGATTGTTAGATGTAGTCTACTAGATTTTGTACATAGTCAATTAGATATTAATGTAGTGTATATTACT
GTAAGTAAGAATCGTATTTGTACTCCTCTGAGGAAGAATTGTAATTTGTATTTATGAATAAATAATACTT
GAATAAATACTGATTTTGATCTGTTTACTCTGCGAAGCAGCGTGTTATGTTGTTTATGTTTCCATCTATG
CCCTTCATTAATGAAGGGGAATTGTCTAAAATGACCTTGCTGACGTCATTTGATCCTATGATGAGCTGGG
GCGGGGCTTAGTATT
ACCCCCGCCCCAGGCTCACGGGATCACTCTTGTGGCCGTTGGATTATAGTGACACGTGGACGATCAGGAT
CCGTGATTACATCTGACGGAAGATCGTTCACACTTACCACGAAGCTTCGTGGTAGGGCCCTATTAGCGCG
TATGCTTTTGCTTTACTTTACTAAAGTAAAGCAAGATGCTTTGCTTTATACTATTCGCTGTTGTTGAGTA
CAGCTGTATTTAATTATTTAATAAATAATTAAATGTTGTCTTGCAGAGTAAGCTTGCACTTTCCTCTATA
AATACGCAAGCTTCATTTATCATTCGTCTTGTTTTTGTTTCATCGAGAGCGAATGGCTGATGCAGGTTAT
TATGAAGGTTATCAAGACGATGCTGATGTTGCATCAGAGAAGCGCCATCAAGCGTTGTATTTGATAGGTA
TAATTATTTTAATTATGGTATGTATTGTTATTCTATGGGTATGTATTATGCTTGCGTGTTATGTTCCTGG
ATTTGTGAAGAAGACGCTTGAAGCTTGGTTGAGTTCTTCACCGTTGATGAAGAGAAGAGTTGCATCAACT
CTAACAAGAACACCATTTGAAGCAACTGGACCTGAGAGAGAAAGAAATTGGGATGCAAGAAGACAAACAA
CACCTGTAGTTAGTCAACCTGTTAATACAAGTGTATTTTAGAATAGGCATAATTAATTGTAATTAACGTT
ATCGTTAATTGTATATTGTATTTATTTGATATAAATGAAGATTATATTTACTTTGTGTATTGTGTATTGT
TGTTATTTATTTACCATTAGATGAAAATGATAAGAGTAAATAATTGATTAACCATGGTAAAATGTAACTT
AGTAATTATATAATTTGTGTTAATTACTCCGCGAAGCGATATGGATCGTACTCTTAGGCCCAATAGCACT
TAGGCCCAATTGTAATTACATTGAATGACGTCATTTGATCCTTTGCTGAGCTGGGGCGGGGCTTAGTATT
ACCCCCGTGCCAGGTTCAAGGGATCAAAGGAGTCAAATAATGACCGTTAGATCAAATAATAAATGAACGA
TCAGGATCTGTGATTACATCTGACGGAAGATCGTTCATGTATTATATTCTATACACGTGGAGAGTTTTTA
TTGGTAGTTAGTTAGTGGATGCTTTTTAATACGCGTTATGCTTTTTTAACGCGCTTTGGTGTTCAAGTGG
GTCCTATGTTGCTTTTGCTTTTCAAAAGCAGATGCTATCTTCGCCATTAAGCAACGTATGTTTTTCCTAT
AAATACGCCTTTCTTCTTCGCATTTCAGCGAAGAAAAAAAATGGCAGATTGGTTTGCGAGTCCTCTGAAG
ACATGTACTCATGTCTGTGATTTTGTTTCTCTTGCTGGTAATCCACAGCAAGAGATTATGTGCTGTGATA
GTACGAAGGATAAATTAAATGATTCAAGGAAGGTTCTGCTTGTTAGTTGCGGTGTGAGCTTCAATGGAAG
CTTCTATGGTGGAAATAGAAATGTTCGTGGTCAGCTGCAGATATCGATGGTTGAAGATGATGGTGTCTGT
AGACCAATTGGTTATGTTCCAATTGGTGGGTATTTGTACCATAATGATTATGGTTATTATCAAGGTGAGA
AGACGTTCAATCTGGATATTGAATCTCAATATCTGAAGAAAGATGAAGATTATAATAGGAAGTTTATTGT
AACCATTCTCAATGAGAATGGATTAGATAGTCAATGTGATTTGAAGGTGTTTATTGTACATTCATTAAGG
ATTAAGGTGTAATTAGTATACATAATGATTTAATTATTGTATTGTAATTATTGTATTTATTAAATGAATA
ATACATGATTAATATTGTGTGTCGTATTTATATTTTCTTTTAATTACTCCCGCGAAGCGATATGGATCGG
ATTGTTAGGCCCAATAACACTTAGGCCCAATAGAAATACACTGAGGGACACTGTTTGATCCTTGGACAGC
CTGGCACGGGGCTTAGTATT
ACCCCCGCCCCAGGTTCACGGGATCACTACGTGGACGACCTATGAYCATTGGATGAACATAACACGTGGA
CGATCAGGATCCGTGATTACATCTGACGGAAGATCGTTCACACCTTCCACGAAGCTTCGTGGTAGGGCCT
ATTAGTGCGTATGCTTTAACTTTACTTTAAGTAAAGTAAAGAATTGATGTGACGTTAACTATTATATGGT
TAATTGAATACAGMTGTCTTTGCTTCGYCGCGAAGCAAAGGATTTATGTTTGTCTATAAAAGCTATGAAT
TGTGTAGATTAATTCGTCGTTGTTTAATATCGATTAAACCATATTCTCTCTCTGTTTCATCAACCTAAAG
CTTTCATGGCTATTACGCATGTTAGTGATTCTCTATTGGTTGATGAAGCTTCTGAAGAAATAATAACGAT
CGAAAGAAAACTGAAGAGTGTTGAGTGTCACGATGATATTAATCAAGTGATAAACGTCAAAGTTGAAGAT
GTTGATCTTGATATGCGAGACAGGGTTGTATTGAAGCTGCAGTTCAGATTATGTTACACATACAAGAAGA
AGCTGGACATAACGCTTCTGGGTTGTCGTTTGAAGGTTCATACAGAGTTGAAGAACACAAGTGCTGCTGT
AGTGAAGAGTATTTTGCAGAAGAGGATGAACATGATATGTAATGGTAATTATGTAATAGGTATTAGATTA
TTTTTTATTAATATTAATCAGTTGATTAATACTTGTAAATGGATTATACGTATAGAAGATGTATATCCAA
TATGTACGCTGTATCATATGAATAATAATACAGATGTAATTTGTATTTAAGAAATAAATAATACTTGAAT
AAATACTGATTTTGATTTGTTTACTCTGCGAAGCAGCGTGTTATGTTGTTTATGTTTCCATTTATGCCCT
TCATTAATGAAGGGGAATTGTCTAAAATGACCTTGTGATGTCATTTGATCCTATGATGAGCTGGGGCGGG
GCTTAGTATT
ACCCCCGCCCCAGGCTCACGGGATCACTCTTGTGGCCGTTGGATTATAGTGACACGTGGACGATCAGGAT
CCGTGATTACATCTGACGGAAGATCGTTCACTCCTTCCACGAAGCTTCGTGGTAGGGCCCTATTAGCGCG
TATGCTTTTGCTTTACTTTACTAAAGTAAAGCAAGATGCTTTGCTTTATACTATTCGCTGTTGTTGAGTA
CAGCTGTATTTAATTATTTAATTAATAATTAAATGTTGTCTTGCAGAGGAAGCTTGTACTTTCCACTATA
AATACGCTGTTGCTGAATGAAATGATTGCTTTTATTTCATTCTTCTCTCTTCTTTTATTGTTCTTATGGT
TTCGCATAGGCGCTTGAAGCTCTCGTTGAGAGAGATTACTCAGTTGAAAGAAGAACAAGATGAGTTCTGG
GTTTCTTATGAAACATATCTTCGTGCTCACGAAGATGTTCTTGGGGAAATATGCAGATATCATGGAAGAA
GAGTTAAAGCTTATCCAAAGCTTCCCAGTTATGCTCCAACACGTTGGGTCCTTAGGCTTAGGACTGTATA
TGATGTTAGAGTAGATGAGTGTAAGCGCTGTAAGGAAGAAGAAGTAATTAGGCAATATAGTAACCCAGTT
AGAGAAGAAGGGTTAAATGATTTGTATGATTATGGTAATTATAGATATCAAGTGTATTATACAAATTCTA
ATTGTAATTAACGTTATCGTTAATTGTATAGTGTAATTATTTGATATAAATGAAAATTATATTTATATTG
TGTATTGTGTATTGTTGTTATTTATTTACCATTAGATTAAAATGGTAAGAGTAAATAATTGATTAACCAT
GGTAAAATGTAACTTAGTAACTATATAATTTGCGTTAATTACTCCGCGAAGCGATATGGATCGTACTCTT
AGGCCCAATAGCACTTAGGCCCAAATGTAATTACATTGAATGACGTCATTTGATCCTTTGCTGAGCTGGG
GCGGGGCTTAGTATT
ACCCCCGCCCCAGGCTCACGGGATCACTCTTGTGGCCGTTGGATTATAGTGACACGTGGACGATCAGGAT
CCGTGATTACATCTGACGGAAGATCGTTCACACCTTCCACGAAGCTTCGTGGGAGGGCCCGCTAGTTACT
TTAACTTTACTTTAAGTAAAGTAAAGAATTGATGTGACGTTATTGTTTAATTGATTACAGCTGTCTTTGC
TTCGTCTCGAAGCAAAGGACTTTTGTACGTCTATAAAAGCTGTGGATTGTGCAGATGAAAAATTCATTTT
TTTTATTTCGCTAAATCTCTTGTTGTTGTTGTTTCGTTTAAACGAAAGAGGAATATTTTATGGAACCCAG
GGTTCTATTATCTCTTCTTCTCGTTGTGATTGTATTCAATCCTTCCTTCGTGTTGAATTTGATTATTGGT
TATATTATGGGTATTATGAGTAGGAGTAATATATCGAAGCTGAAGGCGATGTGTTTAGGTAAGAAAGAAG
AACACAACGAAGAAGAAGAATCTCTTATAACCCAGAAGAAGAATCCCTTTGAAGATGCAGATCCAGATGT
ATTGCAACACTTGAAGACGTTGGGTTTGGATACGAAGGTGGACGATGAAGATTTGGAATATTTGCAACGT
GTCTGGAAATCAATTAGATGTAATAAGTAAATGTAAATTTACGGATTTTATGTAAATAGATGTTGATATG
TATTTAAATGTACAAATGTATATATATAGTATTATTATTGTATTAGTTCGTAGATTGTACTCGTATGTCG
TATTAGAACATAGATGTATTGTATGTAACCATATGCATGAAGAACATATGAACAATAAATAAATATCATT
TGATCTACTTACTCCGCGAAGCGGTGTGGTTTCGTGTTTTGTTCCTTATATGCCCTCATTATGAAGGGGA
ATGTCTAAATGACCTTGTGACGTCATTTGATCCTTTGCTGAGCTGGGGCGGGGCTTAGTATT

>BMLRV-[AT;3] KC978939_KC978940_KC978941_KC978942_KC978943_KC978944_KC978946_KC978947
ACCCCCGCCCCGGGTTCAGCGGAGTCATCACGTGACACTCACATGCTATCAAGTCTATATATATGTACCACTTGTAATA
TTTTATTCATCATTCAATAATAAAATATGGCTCGTCAAGTTATATGTTGGTGCTTCACATTAAATAATCCTTCCTCCCC
TCTCTCTCTTCATGAGTCCATGAAGTACCTTGTTTATCAACTAGAACAAGGTGATTCTGGAAATTTACATTTCCAGGGT
TATATTGAAATGAAGAAGAGAACATCACTTCCTGGAATGAAGAGACTCATTCCAGGTGCTCACTTTGAAAAGAGAAGAG
GTACTCAAGGAGAGGCAAGGTCATACGCCATGAAGGCCGATTCAAGAGTAGAAGGTCCTTGGGAGTATGGTGAGTTTAT
CTTAACCATTGAAGACAAACTCAGAGAGGTTATGGGAGACATGAAGAGGACGGGTAAACGTCCTATAGAGTACATAGAA
GATTGCTGTAACACATATGATAAGTCTGCTAGTACGTTGAGAGAATATAGAGGAGAGCTGAAGAAGCAGAAGGCAATTG
CTACTTGGGAGTTGCAGAGGAAGCCATGGATGGATGAAGTAGATGCTTTGCTTCAGGAGAGAGAAGGAAGAAGAATCAT
TTGGGTGTATGGCCCACAAGGTGGAGAAGGGAAAACCTCTTACGCTAAGCATCTTGTAAAGACGCGTGATGCTTTTTAC
ACGACAGGTGGAAAGACAGCCGACATTGCTTTTGCATGGGACCACCAAGAGTTAGTGCTCTTCGACTTTCCTCGAAGCT
TCGAGGAGTATGTTAATTATGGTGTAATAGAGCAATTAAAGAATGGAATAATTCAGTCAGGCAAATATCAAAGTGTAAT
TAAGTACACAGATTATGTAGAAGTAATTGTCTTTGCGAATTTTACTCCGCGAAGCGGTATGTTTAGTGATGATAGGATT
GTCTTTGTATATGCGTGACGTCATATGATCCCGAGCTGACGTGGGGCGGGGCTTAGTATT
ACCCCCGCCCCGGGTTCAGCGGAGTCATCACGTGACACGCACATGTACAATAAATGAAGAGAATAAGGCAGCTTCCTCG
AAGCTGCAGTGGAGACAAACAGAGATAGTGGAGGATTACTTTTTTAAAAGTAATGCGTGTAGATTCCTTACTTTAATTG
CACTTTAATTTAAATGAGTGGTTGTCGTAATCAACACTTTATTCTTTCCTTCGCCTCGAAGGAAAGGATTATTTCGGCT
ATAAAAGGATCGTTCTGTTCGTTGTGTTCATTCACACAACGAATACGATGGTGAGAACAAATTGGCCTTTGAGGAGAAG
AGCTGTTGGTAAGAGGTCGAGGCGTCGAGGATATGGAAGGTTTTATCCTAATACCCCGACCAGTCGAGTATTATATCAT
TCTACCGCTGTTCTGCAGAAGGATACGATTACAGGCACAGAAATAAAGCCTGATGGTGAAGTCGGAAGATACAAGATGA
AGAGGGTTATGTTAACATGCACTGTGAGGATAGCACCAGGTGAATTAATGAATTTTCTTGTTGTTAAGAGCAGTTCACC
ATTAGTGAACTGGGCTAATATATTCACAACACCTGCTCTGTTAGTAAAAGAGTCTGCACAAGACATGGTAGCTATCATA
GCTAGCGGAAAGATAGAATCCAGTGGAGCTGGTGTTTCGGAAGTAGCCAAGTCTTTTAATAGATTTGTTAATTTGGGTT
CAGGTGTTAGTCAGACGCAACATGTGTATATTATTATGTATACCAGTGCTTCTGCTAAGGTTGTATTAGAACATAGGAT
GTACATTGAAGTGTAATTGTAATTTTCAATTATGTTGTAATTAAGATTATAGTGAATAAAATAATAATTGTTGTATTGT
ACTCTCTCTATAATATAATTTATGAATAATACTCCCGCGAAGCGGCATTCAATAAATAATTATGTCAAATGAAGAGTTA
TGTTGAACTTAAATAATATCAAGTGACGTCACTTGATCCCGTGCTGAGCTGGGGCGGGGCTTAGTATT
ACCCCCGCCCCGGGTTCAGCAGAGTCATACGGACAACACTATGACCGTTAGATTGTATAGACACGTGGATGGCTGAGAT
TAAATATTAAATAAATGAAGAAACTAATAAGCGTGCGGAGTACGCGTGAGACATAATGGTCCCCACTCATGTGCCTTTA
CTTTACTTTAAGTAAAGGTTGGATACAGCTGTACGCGTCTTCTTTTGCACGCCACTAATTGTCTTTCCTTCGCCTCGAA
GGAAAGCATCTCTCTGCCTATAAAAGCATCGTCTTCGTCGTTGTGTTCATCCACACAACGAAAACAATGGGTTTGAGAT
ATTTTTCTGTTCTTCCGCAAGAACTGAAAGAGAAGATTGTTCGTGAGCATATGAGAGAAGAGAGGAAGGTTGAGTTCTT
AGAGAAGGCTATTGAAGATAGCTGTAGAAGATATGAAGCGTTCATAACAGAAGATCCGTCATACGAGGATCTTCTTTCT
CTGAGTAAGTTTTTAGATTCATTAGTTAATTACGTTGGTGATAAATTGAACACAAGGTGTTTAATTAAATGGAAGAAGG
ATGTCCCAGCTAAGGTTAAGTATGGAGTCATGGAAGAACAACATCTTCAGCTCTATGGTCCATTAGACATGGAGGATCT
GTTATGTGGTGAGTTGTTGCTACCTGAAGAAGATGAAGATGATATTACATATGAAGATGGTATGATAGTTCATTGCAGT
CAGTTAGACAGTTTATTTAGTGATTTAGGGATTAATGTAACTTATATTACTGTAAGTAATAAATGTATTTATACTCCTT
TGAACAAGGAGGTTGTAATTGTATGATACCATTAAATGAATAAAATGATAATTGTTGTATTTATTACATCCCTACCTCA
CACACACTCTCGGAAATAATTTATGAATAATACTCCCGCGAAGCGGCATCAATAAAAATAATTATGTCAAATGAAGAGT
TATGTTGAACTTAAATAATATCAAGTGACGTCACTTGATCCCGTGCTGAGCTGGGGCGGGGCTTAGTATT
ACCCCCGCCCCGGGTTCAGCAGAGTCATACGGACAACACTATGACCGTTAGATTGTATAGACACGTGGATGGCTGAGAT
TAAATATTAAATAAATGAAGAAACTAATAAGCGTGCGGAGTACGCGTGAGACATAATGGTCCCCACTCATGTGCCTTTA
CTTTACTTTAAGTAAAGGTTGGATACAGCTGTACGCGTCTTCTCTCGTACGCCACACATTCTCTTTCCTTCGCCTCGAA
GGAAAGCATCTCTCTGCCTATAAAAGCATCGTCCTCGACGATGTTTCCATTGGCGTTTCTGTTTTCAGTATTCCATTAA
AATTATTTTTAATGGGCGATGTTGGTCAAGGTTATGATGGAAGTTATTATCCTGACGATGGAGGAGGAAAGACGACCAG
TTATCAGGTATTGAAGATTATAGGTATCGTATGTTTAATATTAGTTTGTATTTGTGCCATATGGGTTTGTATAATGTTA
GCCTGTTATATCCCTGGGTTCGTTAAGAGAACGCTAGATGCATGTTTGAATTCTTCTTCAATCATGAAGAGAAGATTAG
CTGCTACTATCACAAGAACGCCTTATGAAGAAACTGGTCCAGAGAGAGAAAGAAGATGGGCTTCAAGAAGACCACCTCA
AGTTGATAATGGTGTTGTAAACACCAACACTGCATCTGTATTTAGTTAGATGGGATTGTTTTGATTTAATGAAGAAGAT
TATATTGTAATGTTCATGAGAATTAATAAAATTCATTTTATTAATGTTATATGGTGTTTATTGTATTGTCTTTATTGTT
GTGATGAATAAATGTTAATGTTGAAGAAATAAGATGTTCAGTATTTATTCATCTCTCTCTCTACCTCACTCACACTCTC
GGAAATAATTTATGAATAATACTCCCGCGAAGCGGCATCAATAAAAATAATTATGTCAAATGAAGAGTTATGTTGAACT
TAAATAATATCAAGTGACGTCACTTGATCCCGTGCTGAGCTGGGGCGGGGCTTAGTATT
ACCCCCGACCCGGGATCGGAGTCACGTACGGAGTGAACAATGACCATTGGATCGTGTAGACGCGTGGACGATCAGGATC
TGTGATTCGTGAAGCGAATCTGACGGAAGATCGTTCACTTTCTCTCTCATGTCACGTGGCGTAATGTTATTGGTTGTTT
AATGGACGTTGCTTTTTTAACGCGTCTTTGCCTTTTTGCACATGGGATACAGCTGTCTTTGCTTCGCCTCGAAGCAAAG
TCTATTACGCGTACAGCGGAAGCTTCGTCTTTATCGCCTATAAATAGACTGCCATCGTCTTCCTCTTCCACACAAAAAT
GGCTGAATGGTTTTCCAGTCCTGTCAAAACATGTACTCATGTTTGCGATTTTCCTTCTCTCTCTTCTACCGTCACCGAG
CAACAAATACGTTGCTGTGATACAATGAAGGATAAGTTGAAAGATTCAAGAAGAGTGTTGCTCGTCAGTTGCAGTGTGA
GTTTCAATGGTAGTTTTTATGGAGGTAACAGGAATGTTCGAGGTCAGCTGCAACTCTCAATGGAAGAAGACGATGGTGT
TCTTAGACCGATTGGATTTGTTCCAATCGGTGGATACTTATATCATAATGATTATGGTTATTATGAAGGTGAGAAAACA
TTTAACATAGATGTTGAATCTCAGTATTTGAAGGCAGATGAAGATTATAGTAAATTGTTTGTTGTATCCATTTTAAATG
AAAATGGATTAGAAGATAGATGTGATCTTAAGGTTTTTGTTGTTCATACACTTAGAATCAAGGTGTAATTAGTACATCA
GTGTAATTAATTATTATTAATTGAATGTTTAATTGATAAGTGTCGTATTTAGTACATCTATCTCTTACTCTATTACACA
CTCTCGGATATAATTTATGAATAATACTCCCGCGAAGCGGAATGGATCCAGAAGTTAGGCCCAATAAGGAGTTAAGCCC
AATAAGTTAATGAATAAAATGAGTCAGCTGACGTCAGCTGACTCCTTGATGACGTAGGGGAGGGGCTTAGTATT
ACCCCCGCCCCGGGTTCAGCAGAGTCATACGGACAACACTATGACCGTTAGATTGTATAGACACGTGGATGGCTGAGAT
TAAATCTCAAATAGAAGAAGAAAATAATAAGCGTGCGGAGTACGCGTGAGACATAATGGTCCCCACTCATGTGCCTTTA
CTTTACTTTAAGTAAAGGTTGGATACAGCTGTACGCGTCTTCTCTCGTACGCCACACATTCTCTTTCCTTCGCCTCGAA
GGAAAGCATCTCTCTGCCTATAAAAGCATCGTCCTCGACGATGAAAATTCATTTCACAAATTAAACATCTGCATCATGA
TTTATGAAGATGAGAGGCTATTTGGTGTTTTTGAGTTACGTGATTATGCTACCGATGAGATCATATCTCATGTTAAGAA
GAGTGAAGGTGTTTTATGCGATGAAGATGATATTCAGGTAATGAATATCAAGGTGGATGATTTACACGAGGATTTGTTC
GACAAGGTCAGATTCAGTGTCAAGATTAGATTGAACTACAAGTTCAGGAAGCAGTTGAAGATTGTGTTACTTGGTTGTC
AATTGAAGGTTATTACGCATTTGAAGACCACTTCTAAGCGATCAGTAAGAAACTTAATGCAGAAGAGATTAAGTGGTAT
ATGTAAGAGTAATTATGTGATTAGTATTAGAATGTTTTTTATAAACATTATTCAGTTGCTTAATAGATGTAAATGGATT
AATTACATTGAAGATGTTCGTCCAATATGTATTTTGTATCATGAGTAGATGATGTATCTAGTCATGTTTCCGGTTAATG
GTATTAAATATAATATTATATTTAATGTGTTCTTGAGTATGTTGTATCTATTACATCTCTACCCCTATCTCACTCACAC
TCTCGGAAATAATTTATGAATAAAACTTCCGCGAAGCGGCATCAATAAAAATAATTATGTCAAATGAAGAGTTATGTTG
AACTTAAATAATATCAAGTGACGTCACTTGATCCCGTGCTGAGCTGGGGCGGGGCTTAGTATT
ACCCCCGCCCCGGGTTCAGCAGAGTCATACGGACAACACTATGACCGTTAGATTGTATAGACACGTGGATGGCTGAGAT
TAAATCTCAAATAGAAGAAGAAAATAATAAGCGTGCGGAGTACGCGTGAGACATAATGGTCCCCACTCATGTGCCTTTA
CTTTACTTTAAGTAAAGGTTGGATACAGCTGTACGCGTCTTCTCTCGTACGCCACACATTCTCTTTCCTTCGCCTCGAA
GGAAAGCATCTCTCTGCCTATAAAAGCATCGTCCTCGACGATGAAAATTCATTTCACAATTTAGAATTGCTTCGTCTTG
TTCAAATGGTTTTTGAGAGTATCTCAAGGCTGTCTCGTTCAGAGATAGTTAAATTAAAAGAAGAACAAGATGCGTTCTG
GGATTCTTATCACTCATATATTCGTTCAACCGAAGATATGTTGGGTCAGTTCTGCAGACGCCATGGAAGAAGGCTCAAA
GCGTATCCCAAGATACCCAGCTATGCACCAGCAAGGTGGGTTTTGAAATATAGATCTGTGTATGATATTAGAGTAGAAG
ATTGTAAATCTTGTTTATCTGAGCAAGATCGTAGATTAGTTAGTAATTGTAGTGTTAGAGAAGGATTAAGTGATTTATA
TGATTATGGTAATTATAGATATCAGGTGTATTATTCAGCACCCAGTTGTAATTAAACATAAGTGTAATGATTAATTTAT
GTTTGTTGTAAATAGATTGTAATGTTCATGAGAATTAATAAAAATTATTTTATTAATGTTATATGGTGTTTATTGTATT
GTCTTTATTGTTGTGATGAATAAATGTTAATGTTGAAGAAATAAGATGTTCAGTATTTATTCATCTCTCTCTCTACCTC
ACTCACACTCTCGGAAATAATTTATGAATAATAGTCCCGCGAAGCGGCATCAATAAAAATAATTATGTCAAATGAAGAG
TTATGTTGAACTTAAATAATATCAAGTGACGTCACTTGATCCCGTGCTGAGCTGGGGCGGGGCTTAGTATT
ACCCCCGCCCCGGGTTCAGCAGAGTCATACGGACAACACTATGACCGTTAGATTGTATAGACACGTGGATGGCTGAGAT
TAAATATTAAATAAATGAAGAAACTAATAAGCGTGCGGAGTACGCGTGAGACATAATGGTCCCCACTCATGTGCCTTTA
CTTTACTTTAAGTAAAGGTTGGATACAGCTGTACGCGTCTTCTTTTGCACGCCACTAATTGTCTTTCCTTCGCCTCGAA
GGAAAGCATCTCTCTGCCTATAAAAGCATCGTCCTCGACGATGTTTTGAGTAATTTCGTCTGTGTTTAGAATCGTTTTT
TTAATGGAACGGATGTTCCTTCTTGCTCTTCTTCTCATCGTTGTTTTACTGAATCCTTTTCAGTTATTAATTATGATTA
TGGGATTTGTTGTGGGTAGTTATATTAGGAATAATTACTCAAGAATGAAGATGTTGATGTGGTCTCGGAAGATCAACGA
TGAAGAAGGCAAGGAAGATGAAGGAGAAGGAGAAGCAATAACCCAGGTGAAGAATCCGTTTGATGTTGTTGATGAAGAT
GTTGTTAGTTACTTGAGTAAATTGGGTTTGAATATGAAGATTGAAGACGATGACCTTGAGTATCTTCAAGGAATATGGG
ATTCTATCAGATGTAAGAAGTAAATTCATATTTTGTTTTAGCTTAGATTAAATTAACTATGTGTTAATTTAGGTTTGTT
GTAAATAAATTGTAATGTTCATGAGAATTAATAAAATTCATTTTATTAATGTTATATGGCGTTTATTGTATTGTTGTAC
TCATACGGATGAATAAATGTTAATAGTGAAGAAATAAGATGTGCAGTATCTATTCATCTCTCTCTACCTCACTCACACT
CTCGGAAATAATTTATGAATAAAACTCCCGCGAAGCGGCATTCAATAAATAATTATGTCAAATGAAGAGTTATGTTGAA
CTTAAATAATATCAAGTGACGTCACTTGATCCCGTGCTGAGCTGGGGCGGGGCTTAGTATT

>CvLV-[FR;VcLV-Sam] MF535450_MF535451_MF535447_MF535448_MF535449_MF535452_MF535453_MF535454
ACCCCCGTGCCAGGATCAGCGGAGTCAGCACGTGACCCTCACATGACCACTTAAGTCTATATATATGTTC
CATATGTGTTGTAATATTTTATCATTTTATAAAATATGGCTCGTCAAGTTATCTGTTGGTGTTTTACTCT
AAATAATCCTCTCTCTCTTCTCTCTCTTCATGAATCAATGAAGTACCTTGTTTATCAAAGAGAACAAGGT
GAATCTGGAAATATCCATTTCCAGGGTTATATTGAAATGAAGAAACGTTCATCCATTGCTGCGATGAAGA
AACTTATCCCCGGTGCTCACTTTGAGAAGAGAAGAGGTACTCAAGCTGAAGCCAGAGCTTACGCCATGAA
GGAAGATTCAAGAATTGAAGGTCCATGGGAATTTGGTGAGTTCATACTCACCGTTGAAGACAAACTCAGA
GAAGTCATGCAAGACATGAAGAACACAGGTAAAAGACCCATAGAGTACATAGAGGATTGTTGTAACACAT
ATGACAAATCTGCAGCTACACTCAGAGAGTTTAGAGGAGAGCTATTAAAGAAACGTGCAGTTGAAACGTG
GGAGTTGCAGAGGAAGCCATGGATGGACCAGGTAGATACCTTGCTTGAACAACCAGATAGAAGAAGAATC
ATTTGGGTATATGGCCCACTCGGTGGAGAAGGGAAAACCTCTTACGCTAAGCATCTCGTAAAGACGCGAG
ATGCTTTCTACACTACAGGTGGAAAGACAGCCGACATAGCTTTTCGTTGGGACCACCAGCCACTTGTGTT
ATTTGACTTTCCTAGAAGCTTCGAGGAGTATGTGAATTACGGTGTAATGGAACAATTAAAGAATGGGATT
ATTCAATCAGGGAAATATCAAAGTGTAATTAAATATTGTAACTACGTGGAAGTAATTGCTTTTGCCAATT
TTACTCCGCGCAGCGGTATGTTTAGTGAGGATAGGATTGTAATTGTGTATACATGAGGCACTATTTGATC
CCGCGATGAGCTGGCACGGGGCTTAGTATT
ACCCCCGTGCCAGGATCAGCGGAGTCAGCACGTGACCCTCACATGACTATTAATGAAAGAGAATGAGGAA
GCTTCGTAGAAGCCGCGTGAATAAAATAATACTTTCTCTCACTTACTTTTTTAAAAGTAAAGTGCTAGCT
ATCTTTCCATGTGCGTTACTTTACATCTATCCGCGTATTGCTGTACATTGCTTCGTTATGAAGCAAAGAA
TTAGAGTATATATATAATCGTTTCCTTTTGTGTTTTACACACAAAAACGATGGTGAGCAATTGGAGCAGT
TCTGGTAGAAAATGGCGCCATTCAGGTCGCAAGGGTGGTGGTCGTCCATTTAAACCTATTGTTCCGACAA
CGAGGTTGGTGGTTCATTCAACAGCTCTTTTAAACAAAGATGACGTTGTCGGTTGTGAAATCCGACCCAA
GGATATCAGCCGATACAAGATGAGGAAGGTGATGTTAACCTGTACCGTTCGTATGCCACCAGGTGAATTG
TTGAATTACCTCGTCGTGAAGTGTAGTTCTCCATTGGTTAATTGGGGAGCTGCGTTTTCTTCTCCAGCGC
TGTTAGTGAAAGAAGACTGTCAAGATATGATAACTATCTTAGGGAAAGGGAAGATAGAATCATCTGGAGT
TGCAGGTAGTGATTGTACCAAATCATTCAGCAGATTCGTGAAGTTGGGCTCTGGCGTTACCCAAACTCAG
CATCTATATGTAATATTATATACAAGTGTTAGTATGAAGTCTGTTTTAGAGCATAGGATGTATGTTGAAG
TGTAACTTTGTTTATTGTGATAAATTGTACAATATGAAGAACATGACTATCTTATGAAGAACAAGAATAA
TTGTATTTGATTTAAAAACTCCGCGCAGCGGTATGTTATGTTGTTTGTGTTGACTTATATGCCCTTCATT
TAATGAGTTGTAATGACAACTATATCCTTTATGACACTATTTGATCCCGGGATGAGCTGGCACGGGGCTT
AGTATT
ACCCCCGTGCCAGGATCAGCGGAGTCATTTAAAATACATCTCAGCCGTTAAATGAAGGGGACACGTGTAC
AATCAGGATCTGTGATTCGTGAAGCGAATCTGACGGAAGATTGTACAGTGACATTATCGCTTTCGCTGTG
GGTCCAGTTAGCTTTCAACGCGTTTTACTTTCCACGCGTTATTGTGGTTTACTTTCCCAAAGATTCCAGC
TGTCTTTGCTTCGTCCCGAAGCAAAGTATACACTGCGCTATTTAAGCAATCGTCTTTGTTGTGTTTCACA
CAACAACGATGGTTTTAAAATATTTCTCTCTCCTGCCCTCTGAATTAAAAGAGAAGATTGTTCGTGAACA
TCTGAAGGAAGAACGTAAGAGAGAGTTTCTGGAAAATTCAGTTCTAGCTGCTTGCCGAAGATATGAAGAC
TTACTACTCAAAGATGATATTACAGACGAAGAGTTGTTGCATCTTAGTAAGTTTTTAGATTCATTAGTTC
AGTATGTTACTGATTATATTGGTAGTCGATGTCTTATTAGATGGAAGAAAGATGTTTCGCCAAGAGTGAA
GTACTCCGTTATGGAAGAACAGCATATTCAGCTTTATGGGTTTCGGGACATGGAGGATTTGTCTTGTGAA
GAACTGTTGCTTCCAGAGGTTGAAGAAGATATTACATATGAAGATGGGATGATTGTTAACTGTGGTCAAT
TAGATGCATTGTTTAGGGATTTAGGAGTTACGGTAGTTTACATTACTATAGGTAATGGTTTGATTTTGCT
TCCAATGTGTAAAGAAATTGTAATTACATAATTACAAGAAAGAAAATAATAATAAATAAACATTAGATTA
TAATGCTATTGTTCCATTTACTCTGCGCAGCAATATGTCTTGGCCCAATAGGCCCAATAGAGATAGGCCC
AATATGTTTAGTATTCAATTGATATCAAATAACACTATTTGATCCCGGGATGAGCTGGCACGGGGCTTAG
TATT
ACCCCCGTGCCAGGATCAGCGGAGTCATGACGTGGCTCTAACTGTAGATAGTGGATGGTGGACCCCTTAC
TCCACTAACTCAAAACGCACTGAATGTAGACATTATACTTTGCTTCGTTCCGAAGCAAAGTAAAGAATAA
TAATGGCCGACAGCTACTTTACCCCATGTGCGTTACTTTAAATGAATGGTTCACAATGATCAACAGCTTT
GGCTTTCAGAAGAAGCTTGCATTCATTCGTTCATAAATACGCAACACTATTGAACCAATTGTTTAATCGT
CTAGTTGTTGGGAACTGCTGAAGACATTAATGGTGGATCCAGATTATTATCAAGGCTATCAAGACGTCGG
TATGGAAGATTCAGAGAAGAGACGACAAGCGTTATATATTATTGGTATTGTGCTGTTAATTATGGTATGC
ATCGTCGTTCTCTGGGTTTGTATTATGTGTGCGTGTTTTATTCCTGGATTTATTAAGAAGACGTTAGAGG
CGTGGTTAAGTTCTTCATCGTTGATGAAGAGGAAGGTTGCGTCTACATTAACAAGAACTCCGTTTGAAGA
TACAGGTCCTGAAAGAGAGAGGAATTGGGATGCTCGGCGTTCCTCAAACCCAGTTGGTGTATCAAATCCT
CCAGTTAGCGGTGGAGTTTTTAGTTAGAAGTTTGTTCTTGTGTAATGTTCAACAATACTGTAATAGAGAT
TTGGGATATATTATTTTAATAATATAGCGTTATGTATGTGTTGTTGTGTTTTTATTTCCGTTGTCTGTAG
ATAAACAATGAAGAAGACAACTATAGACACTAATGGCAATAATTGTAATTACTTCCCACTTTCATACTAC
TCCGCGCAGCGGTGTGGATCAGTTCAAGAGGCCTAGGAAGGCCCAATAGAGATAAGCCCAATAAATTATA
TTGTCTTATGATCAAATAACACTATTTGATCCCGGGATGAGCTGGCACGGGGCTTAGTATT
ACCCCCGTGCCAGGATCAGCGGAGTCATTTAAAATACATCCAAGCCGTTAGATGGGGGGGACGCGTGGAC
GATCAGGATCTGTGATTCGTGAAGCGAATCTGACGGAAGATCGTACACTTATACTTTACGCGTGTCAGAC
ATATGCAAGTGGGCATTATTATAATGCGTTTACTTTCCACGCGTTTTGCTTTTTTAGTGGATTACAGCTG
TATTTGCTTCGTCTCGAAGGAACCTCTATTCGAATCTTTTCGAGGAAGCTTCGTTCCATTGGTTTATAAA
TAAGACGGCTGTCTTCTTCAAAGCACACGCATAGCCATGGCTGAATGGTTTTCAAGTCCTCTCAAGACGT
GTACACACGTTTGTGATTTTCCCTCTCTTGCTGCAACCCCGCAACAAGAAATATGGTGTTGTGATGGTAT
GAAGGATAAACTGAATGACGCAGGGAAGGTACTGCTTGTTAGTTGCAGTGTAAGTTTCAACGGGAGCTTC
TATGGAGCTAATCGTAATGTTCGTGGCCAGTTGCAGCTGTCGATGATGGCAGGTGTTCTGCGACCTATTG
GATTTCTTCCAATAGGTGGATATCTCTATCATAACGACTATGGCTATTTCCAGGGACAAGGTATATTTAA
TCTGGATATTGAATCCCAGTATCTGAAGAAAGACGAAGATTACACTAGGTTGTTTGTTGTAACCATTCTC
AACGAGAATGGATTAGATTCAGGATGTGACATGAAAGTATTTGTAGTTCATAATCTTCGTATCAAGGTGT
AATTAGATAATTTGTAATATAATGAATAATATTATTATGTTTTAATGCTATTGTTCCATAAACTCCGCGC
AGCGGTGTGTCTTAATCTCATTAATTAATATTGCTAATATTTAGTTCATTAGGCCCAATAGAGATAGGCC
CAATATGTTTAGTATTCAATTGATATCAAATAACACTATTTGATCCCGGGATGAGCTGGCACGGGGCTTA
GTATT
ACCCCCGTGCCAGGATCAGCGGAGTCATTTAAAATACATCTCAGCCGTTAAATGAAGGGGACACGTGTAC
AATCAGGATCTGTGATTCGTGAAGCGAATCTGACGGAAGATTGTACAGTGACATTATCGCTTTCGCTGTG
GGCCATTAGCTTTCCATGTGCTTTCTTTTGCTAAAGCATCTTACTTTCCATTAAAGTGCTGGAAGACAGC
TGGCTTTGCTTCATCTCGAAGCAAAGTAATATGTTATATATAAAACCAGTTCTCTATTCGTAGAGCGTTT
ATTTTTTCCATCATCGTTCTTCCTTCAACCGAGAAATATGGTTGTGGGTATTTCATCAGTGATAAGAGTC
ATATTGGTTGAAGAGGCATCTGAAGAAATTATCGGTTATAGACGGAGACAACAAGCCGTCGTTTGCGATG
ATGTGCGTCTGGTGAAATCTTTTCAAGTGATGAACATAAAGATTGAAGACATCTATCTAAATATGGATGA
CAAGGCAGTGGTGAAGATGAAGTTCCTCCTTAATTACAGATATAGGAAACAATTGAATATTGTTGTTCTC
GGATGTCGCATGAAGGTCACAACAACATTGAGATCTCCAGGTGCCGAATCTATGAGGCGGTTATTACAAT
CCAGATTAAATACAATATGTAAGAGTAATTATGTAATTAGTATTAACCAGTTTTTTTGTAATATCCATGA
ATTATTAAATACATGTACGTGGGTGTCACGCGTTGAAACGTGCGTCCTATATGTTGTATATATCATGTTA
CATGATATATGTCTTTGTATTTTGTATTAATGTAATAAATGATTATATGTTTGCAGATGAACAATACAAT
TAATAATAATTCCACTTTTATAATACTCTGCGCAGCAATATGTCTTGGTCCAATAGGCTCAATAGATATA
TGCATAATAAATAATATTTTTATTAATATCAAATAACACTATTTGATCCCGGGATGAGCTGGCACGGGGC
TTAGTATT
ACCCCCGTGCCAGGATCAGCGGAGTCATGACGTGGCTCTAACTGTAGATAGTGGATGGTGGACCCCTCCA
CACTCTAACAATACAACGCGTTAATGTTAGACCTTGCTTCGAGACGAAGCAAAGCTATAATGCGTGGTGG
GACCTAAGTACTTTCCGTCACATGCGTTGCTTTTAATTGAATGGCTCAGATTAACTCTGAGCCATTGCGT
ACAAAGGAAGCTTGGCGAATATGTCTATAAATACCCTTTGTTCTAAGAAGACGATGCTCACTTCTTCCAT
ATTTTCTCTCTCCTGTTCTAATGGGTGATTCAAGGCAACCCAGACTCTCTTTAAGAGAGGTTGTTCAATT
GAAGGAAGAACAGGATGCTTTCTGGGTAAAATATCAAAACTTCTTAATGTCACATGAAGATATGCTTGGG
TCGTTTTGTAGACGCCATGGAAGAAGAGTGAAAGCTTATCCTAAGTTTCCCAGCTACGGACCTCAACGTA
TGGTAAACAGATATAGGATTATATTTGATGTTAGGTTAGATCAGTGTTCGTCTTGTAGTGAATCACTACA
AGATGTTAGACAATACTCAAATCCTACCAAAGAAGATGATTGGTTGCCATTATTTCAGAATAGGGGATTA
GATGTGTAATATTCATCTTCAGTTATATGTAATTCAGATGTAAGTTGTTATGATAATAAATAAATTGTTT
ATGTTGTTGGTAGATTGTTATGTTATTGTGGTTAGTGGCGATGAAGAATAATATATTATATTATGATACT
TTACTCAATTAACAGGCAATAAGAAGACAGACATGTCTCACAGTGAATATAGATAAATTATTGAACACGT
TGTCTCTACTCCGCGCAGCGGTATGTCTCATCCTTAATAATGGATCAAGAGGCCTAGGAAGGCCCAATAG
AGATAGGCCCAATATATTACATTGTCTTATGATCAAATGACGTCATTTGATCCCGGGATGAGCTGGCACG
GGGCTTAGTATT
ACCCCCGTCCCGGGATCGGAGTCACGTACGGTATGACTATTAGCCGTTGGATCACTGGACACGTGTACAA
TCAGGATCTGTGATTCGTGAAGCGAATCTGACGGAAGATTGTGCACTATCGCTTTACCGCCCACTTGCCA
ATATACTTTTGTGAGTGGCCCACATTACTTTACATAGTGCATTACAGCTGTATCCAGCTTATATTTATTT
AATTTAAATTAAATAAATACCTTTCAAGCGTACTAGGCACGCTGAGTCTAGATCTATAAATAGAAGAGGC
TTCTTATATTAATGCTTGTATCAGCATATAGTTGTTCATCAACTATATTGTTTTCAATAAGATGAAACGT
AGGTTTATTATGTTTTCGTTTCTTCTTTTAGTCTTTTTAAATTCTTCCTTCGTCCTGAACTTGGTTCTGG
GTTATGTTCTGGGTATTTTATTGAGGAAGAATTTACCTGGGTTAATGGAGTTAATTCAAGGTGAAGAAGA
AGAAACGATGTTACACAAGAACGAAGACAATCCTTTCGCAAATGTTGATCAAGATGTTATAGCTCATTTA
AAGACGCTTGGATTGGATATGAAGGTTCAAGGAGAAGACGCAGATTACTTAAAGAAGTTATGGGAATCAA
TGATCGGTAGTCGTAGCGATAATTAATTAGTTATATTGTAATAATTAAACATACGTTTAATTATGATGCC
GCGTTGTATCTCACATGTAAATGATTCGTGAATAAAATATTCTATTTTATTGGGCCTATCTCTATTGGGC
CTATTTGATATCAAGAAACGCTTCGCTTATACATGTGTATCTATCATTTACAGTGTTAAATTAATTGTAA
CTCCAGAAATAATAATTACTAAGATGTACTAATCATTATTCTTGCCTTCTAATTACTCCGCGCAGCGGTA
TGTTAATGTTTATTTAGAATCAGCTGATGTCAGCTGATCCCATGATGACGTAGGGACGGGGCTTAGTATT

>PYSV-[AT;15] KC979054_KC979055_KC979056_KC979057_KC979058_KC979062_KC979059_KC979061

ACCCCCGCGCCAGGATCAGCGGAGTCATCACATGACTCTCACGTGCTATGCCTCTATATATATGTAAGTTGTGTGTAAT

ATTTTATCATTCAATAAAATATGTCTCGTCAAGTTATATGCTGGTGTTTTACATTAAACAATCCTCTCTCTCCTCTCTC

GCTTCATGAGTCCATGAAGTACCTTGTTTATCAACGTGAACAAGGTGAATCTGGAAATATCCATTTCCAGGGTTACATA

GAAATGAAGAAGCGTACGTCTTTAGCTGGTATGAAGAGGCTCATCCCAGGAGCTCACTTTGAGAAGAGGAGAGGTACTC

AGGGTGAAGCTCGGGCTTATGCTATGAAGGAAAGCTCTCGTCTTGAAGGTCCATGGGAAGAAGGTGAATTCCATCTCAC

AGTGGAAGATAAGCTTCGTGAAGTAATGGAAGACATGAAGAACACAGGCAAACGTCCGATTGAGTATATAGAGGAGTGC

TGTAACACGTATGACAAGTCGTCTGGGACTCTCAGGGAGTATCAAGGTGAATTACGGAAGAAGCGTGCTATTTCAGAAT

GGGAGTTGCAGAGGAAGCCATGGATGGACGAAGTAGAACGCTTGATGGAGACGAAGGACTGTAGAAGAATCATATGGGT

GTATGGCCCACAAGGTGGGGAAGGGAAAACCTCTTTCGCTAAGCATCTTGTAAAGACGCGTGATGCTTTCTACACCACT

GGAGGAAAGACAGCCGACATTGCTTTCGCCTGGGACCACCAACCTATAGTGCTCTTTGATTATCCGAGAAGCTTCGAGG

AATATGTTAACTACGGTGTTATGGAACAATTAAAGAATGGGATTATCCAATCAGGCAAATACCAAAGTGTAATTAAATA

TTGTAACTATGTTGAAGTTATTGCGTTTGCTAATTTTACTCCGCGAAGCGGTATGTTTAGTGAAGATAGGATCATTATT

GTAAATGCGTGACGTCACATGATCCCGTGATGAGCTGGCGCGGGGCTTAGTATT

ACCCCCGCGCCAGGATCAGCGGAGTCATCACATGACTCGCACATGCCAAGTTATAAGTGTATTGAGGAAGCTTCGTGGA

AGCTGTATACGTTAATGCGTTACTTTCTCTCTCCTACTTTCCATATGGAAAGTAAGTTACTTTCCATATATTACTTTCA

TGTCTGCCTCAAGTAGTTACGTGCTTTCCAAGGAAAGATATTGTACATTGCTTAGACATTAAGCAACCTCAGCCTATAA

AAGCAACTATTGTGAGTTGTGTTCGACACAACTGAATATGACGAGTGCTTGGAATTGGAACGGAGCTAAAGGTATGCGT

TCGCGTCGTCGTCCTCGAGGACGACCTTTCAGGCCGTTACCGCCAACATCTAAGCTGTTGCTTCATGAGAGTACTGTAT

TTAACAAAGACGACATAGTTGGTAAAGAAATCAAGCCGTCTGAGTCTGTTCGATACAAGATGCGTAAAGTCATGGTTAC

ATGTACTGTTCGTATGCCTCCAGGTGAGTTGTTGAACTTCATAATTGTCAAGTGCAGTTCTCCGTTGGTTAATTGGGCT

GGTTCGTTTACCCAACCTGCACTTCTGGTCAAGGAGAATAGCCAAGACATGATTACAATACTTGCCAGAGGTAAGATTG

AGACTACTGGGTTGTCTGGACATGATTGTGCCAAGTCCTTCAGCAGATTTGTGAGATTAGGTTCTGGTGTTAGTCAATC

TCAACATTTGTATTTAGTTATTTTTACAAGTGAAGCGATGAAAGCTGTCTTAGAGCATCGTATGTATCTTGATGTGTAA

TAAAAACTTGTAACGATGAACAATTATAATCATAAATATTATTGCTATTAATCTCCTCTACTCCGCGAAGCGGTGTGTT

TCGTGTTTATGTTGACATATATGCCCTTCATTAATTGAGGGGAGTTTACCAAAATACCCTTGAAACACTATTTGATCCC

GTGATGAGCTGGCGCGGGGCTTAGTATT

ACCCCCGCGCCAGGATCAGCGGAGTCATCTCCTTTTAATCTAAGCCGTTGGTTTAGAAGTCCGCGTGTACGATCAGGAT

CTGTGATTCGAGAAGCGAATCTGACGGAAGATCGTACACTGATCCTCTTTACGCGTGTCAAGCTGTGATTGGCTATTGA

GAAAGTGGATACTTTCCATACGCGTTTTGCTTTCCGCCCTTGTCGGCCACATGTGGAAATAGATTGCTTCGTCCCGAAG

CAATGAATATAATTGGCTATAAATACCATCGTTCTCGTTGTTGTTCTCACAACAACCATGGCTCTTGAATACTATTCCG

AGCTTCCATTAGAGCTCAAGGAGAGGATTGTCCGTAATCATATGCAGGAAGAACGGAAGAAAGAGTTTCTGGATAAATC

AATTGAAGCGTCGTGTATGCGTTATCAATCGTTGTTGAAGAAAGAGGTTCTGAGTTCGTCAGAGATATCGGAGCTCTGT

GATTTTTTGATTCCGTTAGCTCAGTACTGTTCCGATCGGTGTGGTACACGGTGTCTACTCCGGTGGAAGAAGGATGTTC

CGGTTAACGTCAAGTACTTCGTCATGGAAGAACAACACTTCCAGTTGTACGGGCCACTGGACATGGATGGTCTGTCATG

CTTTGAGATTCTGTTGCCAGAGGTAGACGATGATGTGACATATGAAGATGGTAAAATTGTAAATTGTAAAGAATTAGAT

TTACTATTTACAGAATTAGGAATTACAGTGTTGTATATAACTATTACAGATGGTCGTATAATTACCCCTTTGCCCAAAT

GAAATGTAATAAATGAATATTGTATTAATAAATAATTATTGCTATTATTTTCTCTCCCTTCGCGAAGCGCTATGTCTCA

GCCCAATAGGCCCAATAAGTACTTAAGCCCAATTGTATATTTATTATTGGGATCAAATAACACTATTTGATCCCGGGAC

AGGCTGGCGCGGGGCTTAGTATT

ACCCCCGCGCCAGGATCAGCGGAGTCATCTCCTTTTAATCTAAGCCGTTGGTTTAGAAGTCCGCGTGTACGATCAGGAT

CTGTGATTCGAGAAGCGAATCTGACGGAAGATCGTACACTGATCCCACATGGCCCACTTGGCTACTTTCCGTGAATCAC

TATGCCCACTATTTCCAATAGTGCTTGACAGCTAATACATAGTTGGGATTGCTTCATCGTTAAGCAAGGTACCTCGGAA

GCTTCTTCCGGAAGCTTGGCTTCCTCTTTCTATAAATAAGCAATCGTCCTCGAAATAAATCGGATTTATTTCGCCTTTC

CCTTGCTCAGAAGAATTGAATTCCTATTCAATGTCCGACCCAGATTATTATGGTGGCTATCAATATGGAGGAGTCTCCG

ACCCAGAAAAGAGACACCAGGTATTATACATAATTGGGATTGTGTTGTTAATTATGTTATGTATAGTTGTTCTCTGGGT

GTGTATCATGCTCGCGTGCTTTCTCCCTGGGTTTCTCAAGAGAACGCTTGAGGCTTGGTTGAGTTCATCTTCGTTTATG

AAGCGTAAGTTAGCATCGACTCTAACAAGAACGCCATTTGAAGAAACTGGACCAGCAAGAGAACGGAACTGGGAATCTA

GAAGACAAGACGTTCAACGAGAGCCACCGCGATTAGGTGGAAGTGGAATTTAGATTATTGCAGAAATATTGTAATTGAA

TATCAAGTGTAATTTATGAATGATAAATAAAATAATATTTTATTTGGTATACATGTGTTCTATCGTATTCATATGATAA

TTAGTTGCAGTACATACTCAAGGTTGAAGATGACAAACCCTTGCGATTAATCTTCCATACTCCGCGAAGCGGTGTGTTT

CATGTTTATGTTGACATATATGCCCCTCATTAAATGAGGGGAGTTTACCATAATACCCTTGGAGTACTATTTGATCCCG

GGACAGGCTGGCGCGGGGCTTAGTATT

ACCCCCGCGCCAGGATCAGCGGAGTCATCTCCTTTTAATCTAAGCCGTTGGTTTAGAAGTCCGCGTGTACGATCAGGAT

CTGTGATTCGAGAAGCGAATCTGACGGAAGATCGTACACTGATCCTCTTTACGCGTGTCAAGCTGTGATTGGCTATTGA

GAAAGTGGATACTTTCCATACGCGTTTTGCTTTCCGCCCTTGTCGGCCACATGTGGAAATAGTTAGCTTGCTTAGCACG

CATAGTTCTTTCCACGTATCTTTCCAGGAAGCTTCGAGATATTATATTTATATATAAATAGGGGCCTTGGGTCGTCTTC

TTCCTCATAACAAAACCATGGCGGACTGGTTTGCGAGTCCAGTGAAAACATGTACCCATGTTTGTGATTTTCCATCACT

TGCGTCAAATCCCCAGCAAGACATATGGTGTTCTGATAGTATGAAGGACAAGCTTCAGGATTCAAGGAAGGTGCTTCTC

GTCAGTTGTCAAGTCAGTTTCAATGGAAGTTTCTATGGAGGTAATCGCAACGTTCGTGGTCAGTTGCAGCTATCAATGG

TAGAAGACGATGGTGTTAGTAGACCAATCGGGTATATCCCAATCGGTGGGTATATGTATCATAATGACTATGGCTATTA

TGAAGGTCAAAGGACGTTCAATCTGGACATTGAGTCACCATTTCTGAAGAAAGAAGAAGACTACTGGAGGAAGTTCACT

GTAACTATTCTTAATGAGAATGGATTAGATAGTTTATGTGATTTAAAAGTATTTGTTGTACATACATTAAGAATTAAGG

TGTAATAAATGAATTTAATATGATTAATGATATCCAAATAATTATTGCTATTATTTTCTCTCCCTTCGCGAAGCGCTAT

GTCTCAGCCCAATAGGCCCAATAAGTACTTAAGCCCAATTGTATATTTATTATTGGGATCAAATAACACTATTTGATCC

CGGGACAGGCTGGCGCGGGGCTTAGTATT

ACCCCCGCGCCAGGATCAGCGGAGTCATCTCCTTTTAATCTAAGCCGTTGGTTTAGAAGTCCGCGTGTACGATCAGGAT

CTGTGATTCGAGAAGCGAATCTGACGGAAGATCGTACACTGATCCTCTTTACGCGTGTCAAGCTGTGATTGGCTATTGA

GAAAGTGGATACTTTCCATACGCGTTTTGCTTTCCGCCCTTGTCGGCCACTTGTGGAAATAGATTGCTTCGTCTCTAAG

CAATCATATGTTAATTATAAATAGAGTAAAGGTGAACGAGTCGTTCACTTCATCTTCTTCGTTATTTCTACAGGTCCGC

CATGGTTATTGGTATCAAAGCTCTGTTAGACACCCCGTTGGTTGATGAAGCTACAGAAGAGGTTATCGATAGTCGTCGG

AAACTTCATGAGATTATTTGTAACGACTCACGGTTAATTAAGAAGTTTCAGGTAATTAATTTCAAGGTTGACGATCTAC

TGTCAGATATGGAAGACAACGTTCTTATGAAGTGGAATTTCCGTCTAAATTACCGCTACCGTAAACAGCTCAAGATTGT

TCTTCTTGGGTGTCGTATGGAGGTTCGTACGACTCTGAAGAAGGCAAGTCCGTCGTCGATTAAGAGTATTCTTCAGCCC

AGGTTGAACCGTATATGTAATGATAATCATTTTATGAGTATTAATATGTTTTTGTGTAATATTACGGAATTATTGTATA

CATGTAAATGGATTACGCATATAGTAGACGTACATCCAATATGTACGCTGTATGATGTATAAACAATTGTATTGCAATA

AATGAATTTAATATGATTAATAATATCCAAATAATTATTGCTATTATTTTCTCTCCCTTCGCGAAGCGCTATGTCTCAG

CCCAATAGGCCCAATAAGTACTTAAGCCCAATTGTATATTTATTATTGGGATCAAATAACACTATTTGATCCCGGGACA

GGCTGGCGCGGGGCTTAGTATT

ACCCCCGCGCCAGGATCAGCGGAGTCACTACGTGGCACTAATGCCAACGTGGCAGGGTTGGACCCCACACTCCACTACG

TGTTTATAACACGGATACATAGGTTGCTTCCTCGGTAAGGAAGCGTGAAAGAAACCGCGTGGTCCCCATGTTGCTTTCC

ATATGCTTTAATGCTTTTTAATGTGTGGTTGAGATTTAATCTTGTTCGAGGCGTACAAAGAAAGCTTTGCTTTACCCAT

CTATAAATAGTGGTGAAGAAGAAGCTATTGTTCATCTTCTTCACCTTCATCTGCTATTCAATTATGACTACTGCCGCTC

AAAACAAGCTTACGATGCCTCAAGTAAGTCAATTACAAGCAGAACAAGATGCGTTCTGGGATGAATATGAACGATATAT

TCATTCAAATGAAGATATGCTTGGCAAGTTCTGCAGACGCCATGGAAGAAGCGTCAAAGCTTATCCGAGGTTACCCAGT

ACCGCACCATCTCGTCTTACAGGTCTGTACAGGATTGTGTATGATATTCAGCTTCAAGAGTGTTATATGTGTTGTCTAG

AAGATGATTGTGGTCATATTACTGATCTGCCAAACGTTGTAGAAACACCTATGGTGTTAAGATGTTCCGATGTAACGCA

TACGAATTGTAGTGCTTGTAGCACACATATGCATCAAATGTAAAATGTTTATTAATAAAATGTTATTATGATACTTCGC

GTGTTCTGGGAATAATATTTTAATATTATGTTACTATTGTACTATCTCACGCTCTCACGCGCTGCTCAACGAAGAAGAC

TCTACGTTGTATTTACAATATTAATATCTAAATAATTATTGCTATTATTTTCTCTCCCTTCGCGAAGCGCTATGTCTCA

GCCCAATAGGCCCAATAAGTACTTAAGCCCAATTGTATATTTATTATTGGGATCAAATAACACTATTTGATCCCGGGAC

AGGCTGGCGCGGGGCTTAGTATT

ACCCCCCTCCCGGGATCAGAGCGCCTACTGAGAATGAATCTCAGCCATTCATTGTGGAGGCCACGTGGACGATCAGGAT

CTGTGATTCGAGAAGCGAATCTGACGGAAGATCGTCCACTACGCGTGAAAGTTATACTTGCTTCTGATTGGCCGAAATT

GCGGCTGTCCCCACCATGCTTTCCACTTGCTTTCCAGCTATGCCAGCTAATATATGTGAATTAATTTAATATAAATTAA

ATTAATAAATAGTGGCGTTGTGGGTACGCTACCTCCCACAGCTGTCTATAAAAGCCTAAATTGCTCCGATGCTTCATTG

CTAAGAAATAGTTTCTCTCTCTACATTTTTAGAGAGAGAGAGTCTCGTTATGGAACACCGGTTCCTTGTGTTCTTCCTT

CTGGGTCTCGCTGCGTTAAATTCATCGTTCGTATTGAATTTAATTCTGGGTTATGTTTTAGGTATTTTATTACGGAAGA

ACATGTCAAAGTTGCGATCCTTGCTCTCAGGTGAAGATGAAGTTGAAGTCCTGCCTGAAGACGTCGTTTCCGTAGAAGG

TGTTGCTGAAGATGTTCGAGATCATCTAAAGACACTGGGTCTCGACGTGAAGGTTGAAGGTGAAGATTTAGAGTATTTA

CAGTCTATATGGAGAGAGTTAAGAAAACGTGCGGTTAATTTGTAAATATGCACATGTACCGTTAGGTAAGTCATATTGT

ACGTGTTACTGAAAGTGTAATCGCTTCTGAAGAATAAAATAATATTATTTTATGTTATTGGGCTTTATCTCTATTGGGC

TTGTGTCGCCCAGTTCATTACACGCATTTAATTAACAGTCATATATAAATACAATATTGCTATTATATTCCTATCTCCG

CGAAGCGGTATGATTAATTAATTTAGTTTAATTAATAATAAGCATTTTTTATTATGTATCGGGATCAAATGCACTATTT

GATCCCATGATGACGTAGGGAGGGGGCTTAGTATT


>PNYDV-[DE;15] GU553134_JN133279_JN133280_JN133281_JN133282_JN133283_JN133284_JN133285
ACCCCCGTGCCAGGATCAGCGGAGTCATCACATGACTCTCACGTGCTATACCTCTATATATATGTAATATGTGTGTAATATTTTATCATTCAATAAAATATGTCTCGCCAAGTTATATGTTGGTGTTTTACATTAAACAATCCTCTCTCTCTTCTCTCTCTTCATGAGTCCATGAAGTACCTTGTTTACCAACGTGAACAAGGTGAATCTGGAAATATCCATTTCCAGGGTTATGTTGAAATGAAGAAGCGTACCTCTCTTGCTGGTATGAAGAGGCTCATCCCAGGAGCTCATTTTGAGAAGAGGAGAGGTACACAAGGAGAAGCTCGTGCTTATGCTATGAAGGAAGACTCCCGTCTTGAAGGTCCATGGGAAGAAGGTGAGTTTCACCTCACAGTGGAAGACAAGCTTCGTGAAGTTATGGAAGATATGAAGAACACAGGTAAACGTCCTATTGAATACATAGAAGAGTGTTGTAACACCTACGACAAGTCGTCCGGGACTCTCAGGGAATACCAAGGTGAGTTACGGAAGAAACGTGCCATTAATGGATGGCAGTTGCAGAGGAAGCCATGGATGGACGAGGTCGAAAGCTTGCTTGAGACCAGAGATGGAAGAAGAATCATATGGGTGTATGGACCACAAGGTGGGGAAGGGAAAACATCTTTCGCAAAGCATCTTGTAAAGACGCGTGATGCTTTCTATTCCACTGGCGGAAAGACAGCCGACATTGCTTTCGCTTGGGACCACCAACCAATAGTGCTTTTCGACTTTCCTCGAAGCTTCGAGGAATATGTTAACTATGGTGTTATGGAACAATTAAAGAATGGGATTATTCAATCAGGCAAATACCAAAGTGTAATTAAATATGCTGAATATGTAGAAGTTATTGCTTTTGCTAATTTTACCCCGCGTAGCGGTATGTTTAGTGAGGATAGGATCATTATTGTAAATGTGTGACGTCATGTGATCCCGGGATGAGCTGGCACGGGGCTTAGTATT
ACCCCCGTGCCAGGATCAGGGGATCACTTTAAATACATCTAGACCGTTCATTTAAACGACACGTGGACGCTCAAGATTAATTCTTGAGTGGGAATCAATTATTGGACTTTCTCTTTCTTACTTTAAGGAAAGCAAACTGCTTTCCCCGACATTACTTTCCATGAATCCGCGTTAAATGCTTTTGATTCTTTGCTTCGGGACGAAGCAAAGTATTTAATTGCCTATAAATAGGCTTCGTCATTATGTATTGTTCATTATCAAATGGCGCCGTTTGCTCAGTGGGCTGTGAAGAAGAGAAGAACACCACGTGGTGGTGCACGGCGCTATTCCAAAGCTGTGGCTCCGACCACCAAGGTTGCGTTTCATCAAAGCACAGTTCTGAACAAGGAGGATATCGTTGGTTTTGAAATAAAACCTCCGGATATCACCAGATACAAAATACGTAGAGTAGTATTATTTTGTACGTTTAGGATGCCTCCAGGAGAGTTGTTAAATTATTTAATTGTGAAAACCAATTCACCCCTGTTGAATTGGGGGGCTGTGTTTACCGCTCCAGGGTTAATGGTGAAAGAGCAGTTTCAGGATATGGTAACTATAGTTACCGGTGGTAAGTTAGAAGGTTCAGGTGTAGCTGGGAGTACATCGCTGAAGGCGATGAGGAAGGTTGTTAATTTAGGTGCTGGTGTTGCTCAAACCCAGCACATGTATGTTGTATTTTTTAGCAGTGACAGTATGAAGGCCATATTAGAAGGAAGGGTATATGTGGCAATATAATTGTATTAATGTGTTTGAAGAAAATATCAAACACTCATTGAAATAAAATCATTTCCCTGCTATTATTTTTAAATACATCGCGTAGCGATATTCTTTGGGCCGTAAGGCCCAATAAGGACTTATGTCCAATTATAATTTTGTTATTGGGATCAAATAGTGTCATTTGGCACTATTTGATCCCGGGACAGCCTGGCACGGGGCTTAGTATT
ACCCCCGTGCCAGGATCAGGGGATCACTTTAAATACATCTTGACCGTTCATTTAAACGACACGTGTATGCTCAAGATTAACTCTTGAGTGGGAAGGGAATATAAGGCTTTTAAATTATTAATTCATTAAATGACGTGGCAATATTCTTTCTGTTTAGTGCGTTGCTTTCCATCGCACTAAGACGCAATTTCCAGGAAGCTTCTTTGCTTCGTCTCGAAGCAAAGTATCTGCCTATAAATACGCAATTCTCTGGTTCTGAATTTCCCAATTCAGAATGGGTTTAAAATATTTCTCTTTCCTCCCGGTGGAATTGAAAGAGAAAATTGTACGCGAGCATATGCAAGAAGAACGGAAGAAGGAATTTCTGCAGAAATCAATTACTGCGTCTTGCCGGAAGCTTGCCGGACTGACGGAGAAGACGAACATCACGTCAGACGAGATAAGTATTCTGTTTAATTTTTTAGGTCATCTGGTTGATTATTTTACTCGTCTGTCTGGTACCCGGTGTTTAATTCGATGGAAAGATGAAGTTCCGGTGAAAATTAAGTTTGGGGTTATGGACCAACAGCACTACGAGCTCTACGGTCCATCGGATATGGACGACTTATCATGTCGGGAGCTGTTCATACCTGAGGTTGAAGACGACATAACATATGAAGATGGCATGATTGTAAATGTTTCTGAATTAGAGGTTATTTTCAAGGATTTAGGTATTCATGTATGTTATATTACTATAGGTAAAGGATATATTGAGACTCCGCTATTTCGGAGGTGTAATCAGTGAAATAAATATATGATTATTAATAAATAAATATTTATTTCTTGTGTTAATACTATTGCTATTGTTTTTAAATTTCACGCGAAGCGGTATGCTTGGGCTGGAAGGCCCAATAAGGACTTAGGCCCAATTTTATTTGTGTTGTTGGGGTCAAATAGTGTCATTTGGCACTATTTGATCCCGGGACAGCCTGGCACGGGGCTTAGTATT
ACCCCCGTGCCAGGATCAGGGGATCACTTTAAATACATCTTGACCGTTCATTTAAACGACACGTGTATGCTCAAGATTAAGTCTTGAGTTTGAAGGCGGGAAAAACTAATTCAAAAGATGCTTTGCTTCGCCTCGAAGCAAAGATGGTCCCACTTACGCAAGTGGACGCCGATAGTGCGCTTACTTTCCTAATGTTTTCTGAGAAGCTTTTGGAAGAAGCTTCTCTGGAATTTGTCTATAAATACGCAAGCTTCGTTTGCGATTGGATTCATTTGGTTTTATTATTTTTGGGCGATGTCGCAACCTGGAGATTATGGAGAGTACCCATCATATGAAGCTATGGATTCGGAGAAGAGGCATCAGGCGTTATACATAATAGGTATATGTTTATTAATTATCATATGTATAGTTGTTCTCTGGGTTTGTATTATGCTTGCGTGTTGGATTCCTGGGTTTTTGAAGAAAACGCTGGATGCGTGGTTGGGTTCTTCATCTATGATGAAGAGGAAGGTTGCTTCAACAATTACAAGAACTCCGCTTGAATTTACTGGTCCAAATAGGGAGAGAAATTGGGATATTAGACGAGAGGCAAGTAATTCAGTACCTGAACGTCCTGTATCTTCATCAGTTCCTCCGTCAGGAGGAATGATTTAGGATTTAGGTTGTTCTATTGTAATAACAAAAATTGTATTCTGATATATGAATAAATGGAAATTTACTATATTTTTGTTATTTATTGTGTTATGTTTATTTTATTGTGTGACCGGCGAAGAAGACGATGAATAGGGATTATGGAAGACGGACAGGTGTCCTTCACACATCTCAACAACGACACTTGCGTTGATTTTAAAATACATCGCGAAGCTATATGCTTTGGGCCGGAAGGCCCAATAAGGACTTAGGCCCAATTATTAATTGGGTATTGGGATCAAATAGTGTCATTTGGCACTATTTGATCCCGGGACAGCCTGGCACGGGGCTTAGTATT
ACCCCCGTGCCAGGATCAGGGGATCACTTTAAATACATCTCGACCGTTCATTTGAATGACACGTGTATGCTCAAGATTAATTCTTGAGTGGGAAGGGAATATAAGGCTTTTAAAATACTAATTCATTAAATGACGTGGACAATTCTTATTGGTTGATAGTTAGTGCGTTACTTTCCAATGGTTTGCTTTCCATCGCACTAACTTAGCGTGTCCGAGACGCGTAATTATGCTTGGGCCCAAAGTAAAGCACAGTGCTTCTTCTTTCCAGGAAGCTTCCTGGAATTCTATTATAAATAGGACATCATCGTCTTCATTTTTCATATCAGAAAAATGGGTGACTGGTTTGCGAGTCCGCTTAAAACATGTTCTCATGTTTTAGATTTCCCGAGTCTCGCTGGAAATCCTCAACAGGCTTTCAGGTGTTGTGACACCATGAAAGGTAAATTGGAAGAACCCAGGAAGGTGTTGCTTGCAAGTTGCAGTGTCAGTTTTAATGGAAGCTTCTACGGCGGTAACCGGAATGTTCGCGGACGAATTCAGATATCTATGTTGGAAGACGACGGCGTCTTCCGGCCAATCGGATTTCTTCCAATCGGTGGATACCTGTATCATAACGACTATGGGTATTATGAAGGTCAGAAGACCTTCATGCTGGAGATGGAGTCGCCATACTTGAGGAAGGATGAAGACTACGAAAGGCCTTTCACTGTAACCGTTATCAATGATAACGGATTAGATGTATCtTGTGACCTCAAGGTTGTTGTTGTACATACGATGCGTATCAAGGTGTAATTCATGATTATTAATAAATAAATATTTATTTATGTTTGTTTAATACTCTTGCTATTGTTTTTAAATTCCACGCGAAGCGGTATGCTTTGGGCTGGAAGGCCCAATAAGGACTTAGGCCCAATTTTATTTGTGTTGTTGGGATCAAATAGTGTCATTTGGCACTATTTGATCCCGGGACAGCCTGGCACGGGGCTTAGTATT
ACCCCCGTGCCAGGATCAGGGGATCACTTTAAATACATCTGGACCGTTCATTTGAATGACACGTGTATGCTCGAGATTAATTCATTATTGTATAAGGCGGAATAAGTAATTGGAAATATACTTTGCTTCGCCTCGAAGCAAAGGTGGTCCCACGACACGCAAGTGGCCGACAATAATGGGATTACTTTCCACGCGTTTTCTTTATGGCCCACTTACTTTCAAGTGGATGGGAACTTTAGTTGCGTCGTTTCGACGCCATGGTTCTTCTATATAAACTGAACTACCGTTCAGTTTTATAATTGTTATAGATTAAATTGGTTCTCTAGAGAAGATGGTTCAAGGGTTTTTCAAATTGGGTGATATCCCAATTGTCGATGAAGGTACAGAGGCGTTGATTTCTGATTCAAGGAAACGACAAGGTATGTTCTGTTCTGACGAGAAACTGGTGAAGAAATTGCAGGTGATTAATATCAAGGTTGAAGACATCTCATATGGTATCGATGACGATGATGCGAGGATTCGCTTCAAGTTTCGTCTGAATTATCGGTTCAGGAAGCAGTTGGGAATTGTTCTTCTGGGTGTCCGGATGACTGCTATTACAAGATTGGAGACGCCATCGGCTAAATCTGTTCAGTCCTTATTACAGAGAAGGTTAAACGGTATATGTGATAGTAATGAAGTAATTAGTATATTTATGTTTTTTAATAACATAGGTCAGTTATTAAATTCTACTAAATGGATTCATCGTGTTGATGAGGTTAATCCGATATGTACTCTGTATTCAATGGAAGATTAAATAAATAAATATTTATTGTGTTAATACTCTTGCTATTGTTTTTAAATTCCACGCGAAGCGGTATGCTTTGGGCTGGAAGGCCCAATAAGGACTTAGGCCCAATTTTATTTGTGTTGTTGGGATCAAATAGTGTCATTTGGCACTATTTGATCCCGGGACAGCCTGGCACGGGGCTTAGTATT
ACCCCCGTGCCAGGATCAGGGGATCACTTTAAATACATCTCGACCGTTCATTTGAATGACACGTGTATGCTCAAGATTAACTCTTGAGTGCTAAGGCGGGAAAAACTAATTCAAAAGATACTTTGCTTCGCCTCGAAGCAAAGGTGGTCCCACTTGCGCAAGTGGGCGTCGATAGTGCGGTTACTTTCCCAGGGTATTCTGGGAAACTTCCTCTGAAAGCTTGTTCAGAAATTCTATAAATAGTGGTGTTCTTCATGTTAATCATTCTATTTTGTTTTTGTCATGGTGGAAATTAATTCTCGTCTCTCTATGAGAGACGTAATAGTTATGAGGGCAGAGCAGGATGCGTTCTGGGTTTCGTATGAGAGTTATCTTCATTTTAATGAAGATATGGTTGGAATTCGCTGTCGTCGTCATGGAAGAAGAGTGAAGGCATATCCCCGATTTTCTAAATCGGGTCCAGTTCGTCTCCGATCAAGAACAAGGTTAGTTTATGATATCTTGGTTGAAGACTGTGATATGTGCCAACGTGAACGGGATGTTCATCAGTACTCAAATCCGTCAAAGGAAGAAGACTGGATTTATTTATTTAATTCATCTGCAGAACCTACTTCTTCATCAATTCATGAATTGATGTAACTGTATATGAAACAGATGAATTGTTATTGTAATAACAAAAATTGTATTCTGAATTATGGAATAAAATGGAAATTTATTATATTTTTGTTGTTTATGGTGTTATGTTTATTATATTGTGTGATCGGTGGAGAAGACGATGAATAGGGATTATGGAAGACGGACAGGTGTCCTTCACACATCTCAACAAATACTATTGCTATTGTTTTGAAATACATCGCGAAGCTATATGCTTTGGGCCGGAAGGCCCAATAAGGACTTAGGCCCAATTATAAATTGGGTATTGGGATCAAATAGTGTCATTTGGCACTATTTGATCCCGGGACAGCCTGGCACGGGGCTTAGTATT
ACCCCCCTCCCGGGATCAGAGGTTTCATTTGGAATGAATCTCAGCCGTTCATTGTGGCTACCACGTGGACGATCAGGATCTGTGATTCGCGAAGCGAATCTGACGGAAGATTGTCCACTACGCTTTAAATGGTTACTTGTTTTTGATTGGTCTAAATTGCGGCTGGACCCACTATGCTTTCCATGTGCTTTCCAGCACATGGCAGCTAATAAATGGGAATTAATTTAATAACAATTAAATTGAAAAATACTGGCGTTCTGGGTACGCTATCTCATTTGGCTTTCTATAAAAGCCAGGCTTCATTGGATCCTTCATTGCTAAGAAATTGTTTCTCTCTCTACATCTTTAGAGAGAGATAGTCCGCTATGGAACGTCGGTTCATTTTCTTCTTCCTCCTGGTTCTTACGGTGTTAAATTCATCCTTTGTGATGAATTTAATTCTGGGTTATGTTCTTGGTGTATTATTAGTGAAGAATATCCCAGGGTTGCGAGCTATGCTCGTCGGTGAAAGAGATGTTGAAATCAAGTCTGAAGATGATACGTTCGTTGAAGGTGTTGCTGAAGATGTTCGTGATCATCTGAAGACACTGGGCTTGGATGTCAAGGTTGAAGGTGAAGACCTGGAGTATTTACAGTCTTTATGGAAAGAGTTAAGAAATCATGCAGTTAATATGTAATATGTAAATTACCGTGAGGTAAGTTATATTGTATATTTCACCTAGCGTGTAATCGTTTGGAATAATAAAATAATATTATTTTATGTTATTGGGCCTAAGTCCTTATTGGGCCTTGTATTGTCCATTACACGTTTGTATGTAACCCAATTAATAATAACGATATTGCTATTATTTTAATAAGATACGCGAAGCGATATGTTTAATTAATTTTGTTTAATTAAACTAATAGGCATATTTAATTATGTATGGGGATCAAATGTACTATTTGATCCCGTGATGACGTAGGGAGGGGGCTTAGTATT


>SYSaV-[IR;Ta1] KX534388_KX534385_KX534386_KX534387_KX534393_KX534394_KX534395_KX534392
ACCCCCGGGACGGGTACACGGGTACATGGGGGTCTATAAATAACACATTGGTGTAATCATTTTATTCATT
CAATAAAATGTCTCGCAACGTTATATGTTGGTGTTTCACTGTTAACAATCCTCAAGAACCTATTGTGTTC
TTGGAGGATAAATTTAAATATTTAGTTTATCAGCTAGAAGCTGGTGATAATGGGACTCCCCATTATCAAG
GTTATGTTGAGATGAAGAAAAGAACATCTCTTCCTCAGATGAAGAAGATGTTCCCTAATGCTCATCTGGA
GAAGAGACGAGGCTCTCAAGCCGAAGCAAGACAATACTGTATGAAGGAAGAAGGTCGTCTTCAAGGACCT
TGGGAATATGGAGTCTTCAGGATGATGGTTGAAGACAAACTAAGAGAGGTAATTGAAGACATGAAGATGA
CTGGTAAGAGGCCAAGAGATTACATGGAAGATTGTGTAAACACCATTGATAGAAGCTTTGATACTCCGCA
GATGTACTATGCCGAGGAGATGAAGAAGAAGATGATAGCTGGATTCCACTCAGAAGAACGTGAGTGGGAA
GCTGAAGTTAGAAGACTTATCGACGAAGGCAACCCCCGACATATCATATGGGTATATGGCCCACAAGGTG
GAGAAGGAAAGACTTGCTTCGCCAAGAAGTTAATTAAAGAGAGAGATGCTTTTTACACCGTTGGAGGTAA
AGCATCTGATGTTGCTTATCTTTATGACTATGAGGATATCGTGGTATTCGACATACCACGTGATAAAGAG
GAATATTGTAACTATGGTTTGATAGAACAATTTAAAAATGGGATAATACAAAGCACCAAGTACAAGCCAG
TTATGAAGCACAAGGACCCACCACCAGCTGTGATTGTATTATCCAACTTTACTCCGCGTAGCGGTATGCT
TTCCGAGGATAGGATATGTAATTGTTAATGTGTAAGGAATATGTATGACGTCATGTACCCAGGCTGACGT
CCCGGGGGCTTAGTATT
ACCCCCGATCACGGGACGGGTACATGACGTGTATGCTCAGGATCTGTGATTCGTAAACGAATCTGACGGA
AGAGCATACACCTGGTAGGACCCAAGGACTTTAACTTTATAAAAGAAGAATATAATTCAAAATTGTTATC
CCGCGTTTTTTTAGAAACGCGTATTGCTTTACAGCTGTAAAGAAATGTTCTTTGCTTAACTGGTAAGCAA
AGTATACTTTAATAATCTTCTTCTGCAAGCCTCTCTGGTCTATAAATAGAAGACAGTTCTTCGTTGTAAT
CACAACGAAGAAGATGGCTATGGCTAACTGGGGAATTAGAAGAAGAAGATCCTCTCGTCGTCCGGTAAGG
ACTTTCATCTCAAAGGTTCCTTCTACAAAGGTATTATGGTCTACTTCAGCTGTTCTTACCAAAGGCACCA
TAGCTGGAGTTGAGATACGCCCAGCTGGTGAAGGTGTTCGTTACAAGATGAACAAGGTTATGTTATGTGG
TACATTAACAATGAATCCAGGTCAATTATTGAATTACATTATTGTGAAGAGCAATGCAAAGATTACAGAC
TGGCAGTCTAGTTTCAGTTCTCCTTCTTTGTTTATCAAAGAAGCTATGCAAGATGTTGTAACCATTGTTG
GTCAAGGGAAGGTAGAACCTTCTGGGTATTCTGGTTCTGAAGTTACCAGGAGCTTTAGGAGATCTGTTAG
ACTATCTGCAGGTATTAGTCAGACTCAACACTTGTATGGTATTTTTTATCCATCATCTGATATGAAGATG
ATATTAGAAGCAAGGATGTACATACAAGTGTAATTGTAATAACAATTGTTAATGAATAAAATATACCCAT
GGGGGATTGTTATTGTTTTACGATTTACTCTGCGAAGCTATATGAAGAAGAAATATGTTGGGCTTGGCCC
AATAAGAAGCAAAGCCCAAATGATACATCACGTGAGTGACGCGTGATGTATCCGGGATGACGTGATCGGG
GTCTAGTATT
ACCCCCGATCACGGGTACCAGATACATCACGTGAGAAGCACATGCAAGGCTAAAGGATTAAATAAATAAA
TAACATCCGTTAGATGGGAGGACAGTTGTATGATCAGGATCTGTGATTCGTGAAACGAATCTGACGGAAG
ATCATACAAGCCCTGGTAGGACCCACATGTCTGCCACTTTTGAATATTTTATTCAAAAGAAATATGTTTA
CGCGTTTTTAAAGAAACGCGGAGTACTTTACAGTTGTCATGCTTTATTCTTTACTTCGAGGAGAAGTAAA
GAACTCTTTCTCTCTCATCCGATGAGAATTATAAAGTAATTGTTGCTTCGTTGTTGATCACAACGAAGAA
GATGGATCTCAAGTTTGTTTATGTTCTCCCGTCTGAAATCAAGGAGAAGATCTACCTTGAACATATGAAG
AGTCACAGAAAATCCCAGATTTTGCAGAAGGCTATTCAAGAGAAGATAGATTCATATGTTCATCTTACCC
AGAAAGAGGACCTTGCAGAAGAAGAGGTAACAAAGTTTAATAAGTTCTTGATTTCATTATCTAATCATTA
TGGGAATAATGAAGAGCAGATATGTTTAATTAAATGGAAGGCTGATGTTGCTCTATCAGTTAAGTACAAT
ATGATGGCAGATCAACATTGGAGTTCTTTTGGAGAAAGAGAGATGGTTCATCTGTTATGCCATGAAGTTG
TAGAACCTGGGCAGAATGTAGATGTTACATACATTGATGGTCATATTGTTAATTGTAATACAATAGAGGC
TATTTGTCAGTCAGTTGGTATTGCTGTGTTGTATATAGAAATAGGCAGAGGTGTTATTAGAACACCTAAT
TGTAATATTTGATATTATTAATGAATAATATACAACACAGGTGTTGGATTCTATTGTTTTCCCCTTACTC
TGCGAAGCTATATGTTTACATAGTGACTTGCATGACGTCACTATGTATCCGGGCTGACGTGATCGGGGAC
TAGTATT
ACCCCCGATCACGGGACGGGTACATGACGTGTATGCTCAGGATCTGTGATTCGTAAACGAATCTGACGGA
AGAGCATACACCTGGTAGGACCCAAGGACTTTAACTTTTATAAAGACATAACACATGGGGGCCACTTAAA
TGCTTTAAGTGGTTTAAATAAATAAGAAAGGAATATATGACAGTTGTCATCAACTATACATTGCTTCGAG
TCGAAGCAAAGGTGGAATAACTTTAATGGAGCGTACTCAGTACGCGTAATAAGAAAGACCTGTTCACACT
ACTTTAACAGGTCTATAAAAGGATAGTTGGAGGAATTGAATTTCATAATTCAATTGTTTTTCTCTCTCTA
GAACTGGGTTCTCTCTCATCATTCAAGCTCCGTCTGTGGTTTATCAATGGATGAAGGAAGCTACTATGGT
GGATATACAGAAGGAGCAGAAGATAACAGGAAGAAGGTTTTATATACAATTGGTATTATATTATTATGTG
TTATAAGCATAACTGTTATCTGGGTATGTATTATGATTACATGTAGCATTCCCAGATATTTCAAAAGGAC
AATGGACAACTGGATGGACTCTTCATCATTAATGAAGAGAAAACTGGCATCAAGGATGACAGGTACTCCT
TTTGAAGACACAGGTCCTGAAAGAGAAAGAAGATGGCATTCAAGACAGCCTCCAGTGGATAACACCAACG
CAGAACTGGGAAGACCAGGAGCAACTTTTAGTTGATATAGTTAATGGTGTTATTATAACACATAATTGTG
TAAGGATTACAGTTGTGTAAACAAATATTATTAATGAATAATTTATACCCATGGGGGTATTGTTATTGTT
TTCAGTCTACTCTGCGAAGCCATATGGAGAAGGATTATATTGGGCCTTGGCCCAATAAGGAGGAATAGAA
GCATAAGCCCATTGATACATCACGTGAGTGACGCGTGATGTATCCGGGATGACGTGATCGGGGTCTAGTA
TT
ACCCCCGGGACGGATACATGGATACATTTGACTTTAATAAGTAAGAGGTTTGGACGATCAGGATCTGTGA
TTCGTGAAGCGAATCTGACGGAAGATCGTCGCCTTGGTCCCACTCGCCTACAATTGTTGACAACTGTCAA
CAATTGAATTTAAATTTGAAATCCCGCGTTTTTTAGAAACGCGTATTGCTTTACAGTTGTAAAGAGAAAA
GAATCTGCTTTTCTCTCTCCTCTGTCGGGAGTAAACTTCGTCGTTAAGTTTACTCCAAAGCGTATTCATT
ACGCCAGATATTGGTATAAATATTACATCTGGTTCATCACTATCCTCATTCAGCCATGGCAGACTGGTTC
GAGAGTCCTTTGAAGACATGTTCACATGTGTGTGATTTCCCAACCATTAACAATCATTCCGAGCAGGAAT
TGTTTTGTTGTGACGGTCTTGGAGGTAAATTCAAAGATGCGAGGAAGGTATTGCTGGTTAGTTGCTCTGT
TAGTTTTACAGGAAGTTTTTATGGAAATGACAGAAACGTCAGAGGTCAGATACAACTAATGATGGAGCAG
GATGATGGTGTATTAAGACCAATAGGATTTATTCCTATTGGAGGTTATCTCTATCATAATGATTATGGAT
ATTATCAAGGTGAGAAGACATTCAACCTCAATATGGAGTCTCAGTATATTTTGGCAAAGGATGATTACAT
GAAGAGATTTGTCATTAAAATAGTTAATGACAAGGGTTTAGATAGTAATTGTGATGTAAAGATTTATATT
TGTCATTCAATGAGGATTAAGTTGTAATTTATTAAAGAATAATACATCACAATTGAAACAATATTATTGT
TTTCCTTTTACTCTGCGAAGCCATATGGAGAAGGATTATATTGGGCCTTGGCCCAATAAGGAATAAATGA
AGAAGAAGCCCATTAAGACATCACGTGAGTGAAGCGTGATGTATCCGGGCTGACGTCACCGGGGAGTAGT
ATT
ACCCCCGATCACGGGTACCAGATACATCACACATGCAAGGCTAAAGGATTAAATAAATAAATAACAGCCG
TTAGATGGGAGGATAGTTGTATGATCAGGATCTGTGATTCGTGAAGCGAATCTGACGGAAGATCATACAA
GCTTTAGTTGGACCCACATGTCTGCCACTTTTGAATATTTTATTCAAAAGAAATATGTTTACGCGTTTTA
TAAAGAAACGCGGAGTACTTTACAGTTGTCATACTTTATTCTTTACTTCGAGGAGAAGTAAAGAACTCTT
TCTCTCTCATCCGATGAGAATTTAAGAAACTGTTGGTTCATCATCGTCCTCAAAGAAGAAAATGGGTTTC
AAGGTTCTGACGATGGTCGATGAAGCAACAGAGAAGATTATTAGTGGTGCGAGACGTCAACAAGCTGTTG
AGGTTGATGAAGATATTCAGGCTATGAATATTGTTGTCGAGCAGTTATATAAAGACCCAGAAGAAGGTCT
GTATGCCCAGTTGAAGGTACGTCTTTGTTATCGCTATCGCAAGAAGCTGGGAATTACTCTTCTGGGTACT
ACGTTGAAGGTTAAGCTGGATTTGAAGAACACAAGTAAGGTTTCACTCAGGTCATTGTTGCAAAGGAAAC
TCAATAATATTTGTAATAGCAATTATGTTATAGGCATAGATATGTTTTTTGTTAATATTATTGAGTTAAT
GCAAGGTTGTAAATGGATTACTGAGGTAAATCAGAACAACTATATTTGTACTTTGTACAATATGTAATGA
AATATAAATAAATGTTGTTATTTATATAGTTGTTGTTGTTCAGGAAGAAAACAATAAGGAAATTGGTATT
TAATTATATTTGCAGAAATATAACACAGGTGTTGGATTCTATTGTTTTCCCCTTACTCTGCGAAGCTATA
TGTTTACATAGTGACTTGCATGACGTCACTATGTATCCGGGCTGACGTGATCGGGGACTAGTATT
ACCCCCGATCACGGGACGGGTACATGACGTGTATGCTCAGGATCTGTGATTCGTAAAACGAATCTGACGG
AAGAGCATACACCTGGTAGGACCCAAGGACTTTAACTTTATAAAAGAAGAATATAATTCAAAATTGTTAT
CCCGCGTTTTTAGAACGCGGAACTCTTTCCAGTTGTCATCAACTATACATTGCTTCGAGTCGAAGCAAAG
GTGGAATAACTTTAATGGAGCGTACTCAGTACGCGTAATAAGAAAGACCTGTTCACACTACTTTAACAGG
TCTATAAAAGGAGCGTTGGAGGAATTGAATTTCATAATTCAATTGTTTTTCTCTCTCTAGAACTGGGTTC
TCTCTCTTCCTCTCAAACATTCATCCCAGTAAGCTTGTGGTTTTTGAAATGAATTCATTTCAAAATTTTC
ATCAAATTAAAGAAGAGCAAGATAAGTTCTGGGATGAATATCATCAATATCTTCGTCGTAATGAAGATAT
GCTTGGGGAATTTTGTAAATTCCATGGAAGAAGAGTGAAAGCCTATCCAAAGATGCCTGTCGAAGCTCCA
TGTAGATGGGTGTTGAAGAAGAAGACCATATATGATATCAGGGTTGAAGACTGCAAAGCTTGTTTGGAAG
AACAAGCATGGGACAAGAAGAAGAAGAAACCAGAAGCACCTGGGTTGCAAGAACATATAGATACTGGTAA
ATATGTTGTTAAGGTGTATTATTAAATGTAATATTGTAATATTACATTACTAGTTGGTCATTAATATCAT
AATAAGGTATTATGATATTTGTTATATTTATTTGTACTTAATTGGGTTAAAGAACCCATTATAAATGTAA
AGAGGATACATTTGGTATTAATATTATAACAATTGGGKTATTGTTATTGTTTTCCTTTTACTCTGCGAAG
CCATATGGAGAAGGATTATATTGGGCTTGGCCCAATAAGGAGGAATAGAAGAGAAGGCCCATTGATACAT
CACGTGAGTGACGCGTGATGTATCCGGGATGACGTGATCGGGGTCTAGTATT
ACCCCCGATCACGGGACGGGTACATCACGTGGATGTCCAGGACATGAGAATTGTAAAACAGAATCTGAHG
GAAGAGCATACACCTGGTAGGACCCAAGGACTTTAACTTTTATAAAGACACAAGAGATGGGGACCACTTA
AATGCTTTAAGGATAATAAATAATAAGAAAGTAATGGATGACAGTTGTCATCCACTATACATTGCTTCGA
GTGGAAGCAAAGGTGGAATAACTTTAATGGAGCGTACTCAGTACGCGTAATAAGAAAGACCTGTTCACAC
TACTTTAACAGGTCTATAAAAGGAGCGTTGGAGGAATTGAATTTCATAATTCAATTGTTTTTCTCTCTCT
AGAACTGGGTTCTCTCTCTTCCTCTCAAATACCAGCAACTATGGTACGTTTAATACAATTAATCATTTTA
TTAATTGTATTATTGAACTTTAGTACTATTTTCAACATGGTTCTGGGTTATGTTGCTGGTATAATAATAT
CATCATGGTTTAAGCCTGTTGGGAGGTTCCAGAAGACGCTGTTGAAGAAGTTGAAAGAAGAACATTGTTC
TTCAGAAGAAGAAGGTTCAACATCTTCAGGTCAGAAGGATTTCTTTGCAGAAGAAGATGTTATGAAGCAT
CTGGATGCCATAGGCCTGGGTAAGATACATTTACATTCAGACGATGAGGAATATCTGCAGGATATATGGG
ATAGGCTCAGGAAGAAGAAATGATCGTCAAGTAGTAAATGTAATTTGTTTCTGTAAGTGTTGTATTAGTT
GGTCATTAATATCATAATAAAGGTATTATGATATTTGTTATATTTATTTGTACTTAATTGGGTTAAAGAA
CCCATTATAAATGTAAAGAGGATACATTTGGTATTAATATTATAACAATTGGGTTATTGTTATTGTTTTC
CTTTTACTCTGCGAAGCCATATGGAGAAGGATTATATTGGGCTTGGCCCAATAAGGAGGAAAGAATGAAG
GCCCATTGATACATCACGTGAGTGACGCGTGATGTATCCGGGATGACGTGATCGGGGTCTAGTATT

>SCSV-[AU;F] _AJ290434_U16734_U16732_U16730_U16733_U16736_MF458186
ACCCCCGTGCCGGGGTCAGAGACATCACGTGACTCTCACATTATTGTTTAATATATATATGTGTGTTGGGTTGATTATTTTATTCAATAAAATATGGCTAGACAAGTTATATGCTGGTGCTTTACATTAAACAATCCTCTCGCTCCTCTCTCTCTTCATGAAAGTATGAAATACTTAGTTTATCAGACTGAAGCTGGTGATAATGGAACTATTCATTATCAAGGCTATGTGGAAATGAAGAAGAGAACTTCTCTGGTGCAAATGAAGAAATTGCTTCCTGGTGCTCATCTGGAGAAGAGAAGAGGTTCACAAGGAGAAGCTAGAGCTTATGCTATGAAAGAAGATTCAAGGGTTGAAGGTCCTTGGGAGTTTGGAGAGTTTAAGGAGGTTTTGGAAGATAAGCTGCGTTCTGTCATGGAAGACATGAAATCAACTGGGAAACGTCCAGTTGAGTATATAGAAGATTGTTGTAACACTTACGACAAATCTTCTGCAACGCTGAGAGAGTTTAGAGGAGAATTGAAGAAGAAACAGGCAATTGAAGAGTGGCAGTTGCAGAGGCAGCCATGGATGGACGAGGTTGAAAGATTGATGGAGACGAAGGACTGTAGACGAATAATTTGGGTGTATGGCCCACAAGGTGGAGAAGGGAAGACATCGTACGCAAAGCATCTTGTGAAGACGCGTGATGCTTTTTACTCGACAGGCGGAAAGACAGCCGACATAGCTTTTGCGTGGGACCATCAAGAGTTAGTGCTATTCGACTTTCCTCGAAGCTTCGAGGAATACGTCAATTACGGCGTCATTGAACAGCTAAAGAATGGCATTGTACAGTCTGGAAAGTATCAAAGTATTGTAAAGTATTGTAATTATGTAGAAGTTATTGTATTTGCTAATTTTATTCCGCGAAGCGGTATGTTTAGTGAGGATAGGATTGTAATTGTGTATGCGTAAGTGAGATGACGTCATATGTCTCCGCGACAGGCTGGCACGGGGCTTAGTATT
ACCCCGTGCCGGGGTCAGAGACATTTGACTAAATATTGACTTGGAATAATAGCCCTTGGATTAGATGACACGTGGACGCTCAGGATCTGTGATGCTAGTGAAGCGCTTAAGCTGAACGAATCTGACGGAAGAGCGTCATGGTCCACATGTCTAAAGAATAATGCTTTACAGCTGTATTGATTTGACTTTACGCGCTTTACTTTAATTGCTTTAAGTAAAGTAAGATGCTTTACTTTGCTCGCGACGAAGCAAAGTGATTGTAGCTGCAGAAATTGATGCTTTAATTACCGGGTAACACGGTTTGATTGTGGGTATAAATATGTTCTGTTCGTTTTCTTCGTTGTCATTTTACAACGAAGATGGTTGCTGTTCGATGGGGAAGAAAGGGTCTGAGGTCTCAAAGGAGAAAATATTCGCGAATTGCTTACAAACCTCCTTCGTCTAAGGTTGTAAGTCATGTGGAGTCTGTTCTGAATAAGAGAGATGTTACTGGAGCGGAGGTTAAGCCATTCGCTGATGGTTCAAGGTATAGTATGAAGAAGGTAATGTTGATTGCAACATTAACTATGGCTCCTGGAGAATTAGTTAATTATCTTATTGTGAAGAGTAATTCGCCTATTGCGAATTGGAGTTCGTCTTTCAGTAATCCTTCGTTGATGGTGAAAGAGTCTGTTCAAGATACAGTTACGATTGTTGGAGGAGGAAAGCTTGAGTCTTCTGGTACTGCTGGTAAAGATGTAACTAAGTCTTTTAGGAAGTTTGTTAAGCTGGGTTCAGGTATTAGTCAGACCCAGCATTTGTATTTAATTATTTATTCCAGTGATGCGATGAAGATCACACTGGAGACGAGAATGTATATTGATGTATAATTGTGATGATTAATGAATAAAGAGTTGTTTTTATTCTTTGAATTACTCCGCGAAGCGGTGTGTTATGTTTTTGTTGGAGACATATGACGTCATATGTCTCCGCGACAGGCTGGCACGGGGCTTAGTATT
ACCCCCGTGCCGGGATCAGAGACATTTGACCAATAGTTGACTATGAATAATAGCCCTTGGATTAGATGACACGTGGACGCTCAGGATCTGTGATGCTAGTGAAGCGCTTAAGCTGAACGAATCTGACGGAAGAGCGGACATACGCACATGGATTATGGCCCACATGTCTAAAGTGTATCTCTTTACAGCTATATTGATGTGACGTAAGATGCTTTACTTCGCCTCGAAGTAAAGTAGGAAATTGCTCGCTAAGTTATTCTTTTCTGAAAGAAATTAATTTAATTCTAAATTAAATTAAATGAGTGGCTATAAATAGATGTTTCGTCTTCGTTGTTTTACAACGAAGCTTAGAATCTTGTGTTAATGGCGTTAAGGTATTTCTCTCATCTTCCTGAAGAACTGAAGGAGAAGATTATGAACGAGCACTTGAAGGAAATTAAGAAGAAGGAATTTCTAGAGAATGTAATTAAAGCTGCGTGTGCTGTGTTCGAAGGTTTAACAAAGAAGGAGTCTGTTGAAGAAGACGACATACTACGCTTCTCTGGGTTTCTGGAAGGTCTGTCTGCATATTATGCAGAGGCGACGAAGAAGAAGTGTTTAGTTAGATGGAAGAAGAGCGTTGCAATAAATCTGAAATGGAGAGTTATGGAGGAGATGCATTACAAGCTTTATGGATTTGCAGACATGGAAGATTTATATTGTTCAGAGTTAGGGTTTCCTAATTACGGTGAAGACGATGTAGCTTATCACGATGGTGCAATTGTAAATTGTAAGCAATTAGAAGTTGTATTTGATGATTTAGGTATTGAGTTTATGTCTATTGTAATTGATAGAGGTTCTATTAAGATAGAATTATGAGATGTAATTGTGATTAATGAATAAAGAGTTGTTATTATTCTTTGAATTACTCCGCGAAGCGGTGTGTTATGTTTTTGTTGGAGACATATGACGTCATATGTCTCGCCGACAGGCTGGCACGGGGCTTAGTATT
ACCCCCGTGCCGGGATCAGAGACATTTGACCAATAGTTGACTAGTATAATAGCCCTTGGATTAAATGACACGTGGACGCTCAGGATCTGTGATGCTAGTGAAGCGCTTAAGCTGAACGAATCTGACGGAAGAGCGTTCACACTTAGATCTAGTTAGCGTACTTAGTACGCGTTGTCTTGGGTCTATAAATAGAGTGCTTCTGAACAGATTGTTCAGAATTTCATAGCGAGATGGATTCTGGTGATGGTTACAATACATACTCATATGAAGAAGGTGCTGGAGATGCGAAGAAGGAAGTTTTATATAAAATAGGTATTATTATGTTATGTATTGTAGGGATTGTAGTTTTATGGGTTTTAATTATATTATGTTGTGCTGTTCCTCGCTATGCTAAATCAACGATGGACGCTTGGTTATCTTCGTCTTCTATTATGAAGAGGAAGATGGCTTCAAGGATTACTGGTACTCCGTTTGAAGAAACTGGTCCTCATCGTGAAAGAAGATGGGCTGAAAGAAGAACTGAAGCGACGAACCAGAATAATAATGATAATGTAAATAGATTTAGTTGATATGTTGTAATTTTATATGGATTAATGAGAATTATTATTATTCTGTTCTTCGTCTGTGTTTTTTAAGCTTTTTCTGTGTTTTAATGGCGTCTGGAGAGAGAAAGGAATAATTGTAAGGTAGACGACGATGTAGTGGATTACAGTTGTCTTTACTTCGCCTCGAAGAAAGACACATTTCAAGTTGTGAGTGTTATTGCTTTTGAGGAAGCTTCCTCGAAGCAGCGTATAACTTTAATTTGAATTTGGTTTTGGCGCGTTAGTGAAATTGCGGCTGTAAACGTGTCAAGTTGTGAGTGGCTGAAATAAGATAATAGATATATTATTATTGTTTTAATTTAATTCCGCGAAGCGATATGTTAAGTGATAAATGAAACGAAGCGTTTTGATGACGTCATATGTCTCCGTGCCTACGTCAGCACGGGGCTTAGTATT
ACCCCGTGCCGGGATCAGAGACATTTGACTAAATGTTGACTTGGAATAATAGCCCTTGGATTAGATGACACGTGGACGCTCAGGATCTGTGATGCTAGTGAAGCGCTTAAGCTGAACGAATCTGACGGAAGAGCGGACAAACGCACATGGACTATGGCCCACTGCTTTATTAAAGAAGTGAATGACAGCTGTCTTTGCTTCAAGACGAAGTAAAGAATAGTGGAAAACGCGTAAAGAATAAGCGTACTCAGTACGCTTCGTGGCTTTATAAATAGTGCTTCGTCTTATTCTTCGTTGTATCATCAACGAAGAAGTTAAGCTTTGTTCTGCGTTTTAATGGCGGACTGGTTTCACAGTGCGCTTAAGACATGTACTCATGTCTGTGATTTTTCAGATATTAAGGCGTCTTCACAACAGGATTTCTTCTGTTGTGATAGTATGCGAGGTAAATTATCTGAACCTAGGAAGGTGTTGTTAGTTAGTTGTTTTGTAAGTTTTACTGGTAGTTTTTATGGAAGTAATAGGAATGTTAGAGGTCAAGTTCAGTTGGGTATGCAGCAAGATGATGGCGTTGTTCGTCCAATAGGATATATTCCTATTGGGGGTTATTTGTATCATGATGATTATGGATATTATCAAGGAGAGAAGACGTTCAATCTGGACATCGAGTCAGATTATCTGAAGCCTGATGAAGATTTTTGGAAGAGATTTACAATTAATATTGTAAATGATAAAGGATTAGATGATAGGTGTGATGTAAAATGTTATGTAGTTCATACGATGCGTATTAAGGTGTAATTGTTATTATCAATAAAAGAATTTTTATTGTTATTGTGTTATTTGGTAATTTATGCTTATAAGTAATTCTATGATTAATTGTGAATTAATAAGACTAATGAGGATAATAATTGAATTTGATTAAATTAACTCTGCGAAGCTATATGTCTTTCACGTGAGAGTCACGTGATGTCTCCGCGACAGGCTGGCACGGGGCTTAGTATT
ACCCCGTGCCGGGATCAGAGACATTTGACTAAATATTGACTTGGAATAATAGCCCTTGGATTAGATGACACGTGGACGCTCAGGATCTGTGATGCTAGTGAAGCGCTTAAGCTGAACGAATCTGACGGAAGAGCGGACATACGCACATGGATTATGGCCCACATGTCTAAAGTGTATCTCTTTACAGCTATATTGATGTGACGTAAGATGCTTTACTTCGCTTCGAAGTAAAGTAGGAAATTGCTCGCTAAGTTATTCTTTTCTGAAAGAAATTAATTTAATTCTAATTAAATTAAATGAGTGGCTATAAATAGTGTCGATGCTGCCTCACATCGTATTCTTCTTCGCATCGTCTGTTCTGGTTTTAAGCGATGGTCAGTTTTAGTTTTCCTGAGATATACGATGTGAGCGACGATGTTCTTGTAAGCGATAGCAGAAGAAGTGTAGCTGTTGAGGTCGAAGAGAAGGTTCAAGTGATTAACGTGAAGGTACTGAGGTTGATTGAAGCTGTTGATGAAGATAGAGTTGGAGTGAAGGTTATGTTTCGTCTGTGTTACAGATACAGACGAGAACTGAAGATTACGTTGTTGGGTTGTAAGATGGAGCTATGGACTTCGTTGAAGTCTTCAGGCAAGTATTCAGTTCAATCTTTGTTGCAGAGGAAGCTTAATGGTATATGTGTTAGTAATTACTGTATAGGTATTGATATGTTTGTAAGTAATGTTAAAGAGTTGATTAATAGATGTAAATGGATTACATCTGTTCAAGGTGTTAATCCTATATGTTGTTTGTATCATATGGACGAAGAGTAATTAATAGTAATTATGATTAATTATGAGATAAGAGTTGTTATTAATGCTTATGAGGAATAAAGAATGATTAATATTGTTTAATTTTATTCGCGAAGCGGTGTGTTATGTTTTTGTTGGAGACATCACGTGACTCTCACGTGATGTCTCCGCGACAGGCTGGCACGGGGCTTAGTATT
ACCCCCGTGCCGGGATCAGAGACATTTGACCAAGTTTGACTAAATAGTGATAAATGAAACGCTGCGTTTTAATAAGCTT
CCTGTGTAAGCTGATAAGACGTACTGAGTACGCTTTGTATTGGGTCTATAAATAGAGTGCTTCTGAACAGATTGTTCAG
AATTTCATTGCGAGATGGATTATAAGCATAAACGTTTTGCTTATATTGAAGCTATTAAGGAAGAACAAGATTTGTTCTG
GGTTTTATATGAATCATTTCTTCGTAATAATGAAGAAATGATAGGAGCTATCTGCAAATATCATGGAAGAAGAGTGAAG
GCTTATCCTAAGATGCCTAGAGATGGACCTGCAAGGTGGGTGTTGAAGATGAAGACTGTTTATGACATTCGTGAAAATG
AATGTCAGAAGTGCAAGGAAGAAGAGCGTCGTTTAGTTAGTAAGCCTGTTGTAAATTGTAAAGATAATAATTTACATGA
TTTGTATGATTATGGTAATTATAGATATCAAGTGTATTACTCTGTAAATGAGAATGATAAATGAGAATTATTATTATTT
ACCGGTGTTGAAGTTTTTTAAGCTTTTTCTGTGTTTTAATGGCGTCTGGAGAGAGAATAATAATTGTGAGGTTGAAGAC
GATGTAAGGTAGACGACGATGTAGTGGATTATAACTGTCTTAGCTTCTTGAAGAAGCTAATACACGTGTCAAGCACTGA
GTGAATAACGCTTTAAGGTTGCTTCGCTTCGAAGTAAAGACGTGTGTCAAGTTGTGAGTGTTATTGCTTTTGAGGAAGC
TTCCTCGAAGCAAGGTATTTACTTTAATTGGAAGCGTGTCGCTAAAGATAAAAAGAATAAGATGACGTGGAGTGATATG
ATTGGTCATAATAAGCTAATGAGGATAATAATTGAATTTGATTAAATTAACTCTGCGAAGCCATATGTCTTTCACGTGA
GAGTCACGTGATGTCTCCGCGACAGGCTGGCACGGGGCTTAGTATT

>SCSV-[AU;3771A] MF458178_MF458179_MF458180_MF458181_MF458182_MF458183_MF458184_MF458185

ACCCCCGTGCCGGGGTCAGAGACATCACGTGACTCTCACATGATTGTTTAATATATATATGTGTGTTGGGTTGATTATT

TTATTCAATAAAATATGGCTAGACAAGTTATATGCTGGTGCTTTACATTAAACAATCCTCTCGCTCCTCTCTCTCTTCA

TGAAAGTATGAAATACTTAGTTTATCAGACTGAAGCTGGTGATAATGGAACTATTCATTATCAAGGCTATGTGGAAATG

AAGAAGAGAACTTCTCTGGTTCAAATGAAGAAATTGCTTCCTGGTGCTCATCTGGAGAAGAGAAGAGGGTCACAAGGAG

AAGCTAGAGCTTATGCGATGAAAGAAGATTCAAGGGTTGAAGGTCCTTGGGAGTTTGGAGAGTTTAAGGAGTTTGTGGA

AGATAAGCTGCGTTCCGTCATGGAAGACATGAAATCAACTGGGAAACGTCCAGTTGAGTATATAGAAGATTGTTGTAAC

ACTTACGACAAATCTTCTGCAACGCTGAGAGAGTTTAGAGGAGAATTGAAGAAGAAACAGGCAATTGAAGAGTGGGAGT

TGCAGAGGCAGCCATGGATGGACGAGGTTGAAAGCTTGATGGAGACGAAGGACTGTAGACGAATAATTTGGGTGTATGG

CCCAGAAGGTGGAGAAGGGAAGACATCGTACGCAAAGCATCTTGTGAAGACGCGTGGAGCTTTTTACTCGACAGGCGGA

AAGACAGCCGACATAGCTTTTGCGTGGGACCATGAAGAGTTAGTGCTATTCGACTTTCCTCGAAGCTTCGAGGAATACG

TCAATTATGGAGTCATTGAACAGCTAAAGAATGGCATTTTACAGTCTGGAAAGTATCAAAGTATTGTAAAGTATTGTAA

TTATGTAGAAGTTATTGTATTTGCTAATTTTATTCCGCGAAGCGGTATGTTTAGTGAGGATAGGATTGTAATTGTGTAT

GCGTGAGTGAGATGACGTCATATGTCTCCGAGACAGGCTGGCACGGGGCTTAGTATTACCCCCGCCCCGGGATCAGAGACATTTGACCAATAGTTGACTATGAATAATAGCCCTTGGATTAAATAACACGTGGACG

CTCAGGATCTGTGATGTTAGTGAAGCGCTTAAGCTGAACGAATCTGACGGAAGAGCGTCATGGCCCACATGTCTAAAGT

GTATCTCTTTACAGCTATATTGATGTGACATAAGATGCTTTACTTTACTTTCTTTAAGTAAAGTAAGATGCTTTACTTT

GCTTCGCGACGAAGCAAAGTGATTGTAGCTGCAGAAATTGATGCTTTAATTTCTTGGTAACACGGTTTGATTGTGGGTA

TAAATATGTTCTGTTCGTCTTCTTCGTTGTCATTTTACAACGAAGATGGTTGCTGTTCGATGGGGAAGAAAGGGTCTGA

GGTCTCAAAGGAGAAAATATTCGCGAATTGCTTACAAACCTCCTTCGTCTAAGGTTGTAAGTCATGTGGAGTCTGTTCT

GAATAAGAGAGATGTTACTGGAGCGGAGGTTAAGCCATTCGCTGATGGTTCAAGGTATAGTATGAAGAAGGTAATGTTG

ATTGCAACATTAACTATGGCTCCTGGAGAATTAGTTAATTATCTTATTGTGAAGAGTAATTCGCCTATTGCGAATTGGA

GTTCGTCTTTCAGTAATCCTTCGTTGATGGTGAAAGAGTCTGTTCAAGATACAGTTACGATTGTTGGAGGAGGAAAGCT

TGAGTCTTCTGGTACTGCTGGTAAAGATGTAACTAAGTCTTTTAGGAAGTTTGTTAAGCTGGGTTCAGGTATTAGTCAG

ACCCAGCATTTGTATTTAATTATTTATTCCAGTGATGCGATGAAGATCACATTGGAGACGAGAATGTATATTGATGTAT

AATTGTGATGATTAATGAATAAAGAGTTGTTATTATTCTTTGAATTACTCCGCGAAGCGGTGTGTTATGTTTTTGTTGG

AGACATATGACGTCATATGTCTCCGTGCCTACGTCAGGGCGGGGCTTAGTATTACCCCCGCCCCGGGATCAGAGACATTTGACCAATAGTTGACTTGGAATAATAGCCCTTGGATTAAATAACACGTGGACG

CTCAGGATCTGTGATGCTAGTGAAGCGCTTAAGCTGAACGAATCTGACGGAAGAGCGGACATACGCACATGGATTATGG

CCCACATGTCTAAAGTGTATCTCTTTACAGCTATATTGATGTGACGTAAGATGCTTTACTTCGCCTCGAAGTAAAGTAG

GAAATTGCTTGATAAGTTATTCTTTTCTGAAAGAAATTAATTTAATTTTAAATTAAATTAAATGAGTGGCTATAAATAG

ATGTTTCGTCTTCGTTGTTTTACAACGAAGCTTAGAAGCTTGTCTTAATGGCGTTAAGGTATTTCTCTCAACTTCCTGA

AGAACTGAAGGAGAAGATTATGAACGAGCACTTGAAGGAAATTAAGAAGAAGGAATTTCTAGAGAATTCAATTAAAGCT

GCTTGTGCTGTGTCCGAAGGTTTAACAAAGAAGGAGTCTGTTGAAGAAGACGACATACTACGCTTCTCTGGGTTTCTGG

AAGGTCTCTCTGCATATTATGCAGAGGCGACGAAGAAGAAGTGTTTAGTTAGATGGAAGAAGAGCGTTGCAATAAATCT

GAAATGGAGAGTTATGGAGGAGATGCATTACAAGCTTTATGGATTTGCAGACATGGAAGATTTATATTGTTCAGAGTTA

GGGTTTCCTAATTACGGTGAAGACGATGTAGCTTATCACGATGGTGCAATTGTAAATTGTAATCAATTAGAAGTTGTAT

TAGATGATTTAGGTATTGAGTTTATGTCTATTGTAATTGATAGAGGTTCTATTAAGATAGAATTATGAGATGTAATTGT

GATTAATGAATAAAGAGTTGTTATTATTCTTTGAATTACTCCGCGAAGCGATGTGTTATGTTTTTGTTGGAGACATATG

ACGTCATATGTCTCCGTGCCTACGTCAGGGCGGGGCTTAGTATTACCCCCGTGCCGGGGTCAGAGACATTTGACCAATAGTTGACTAGTATAATAGCCCTTGGATTAGATGACACGTGGACGC

TCAGGATCTGTGATGCTAGTGAAGCGCTTAAGCTGAACGAATCTGACGGAAGAGCGTTCACACTTAGATCTAGTTAGCG

TACTTAGTACGCGTTGTCTTGGTCTATAAATAGAGTGCTTCTGAACAGACTGTTCAGAATTTCATAGCGAGATGGATTC

TGGTGATGGTTACAATACATACTCATATGAAGAAGGTGCTGGAGATGCGAAGAAGGAAGTTTTATATAAAATAGGTATT

ATTATGTTATGTATTGTAGGGATTGTAGTTTTATGGGTTTTAATTATATTATGTTGTGCTGTTCCTCGCTATGCTAAAT

CAACGATGGACGCTTGGTTATCTTCGTCTTCTATTATGAAGAGGAAGATGGCTTCAAGGATTACTGGTACTCCGTTTGA

AGAAACTGGTCCTCATCGTGAAAGAAGATGGGCTGAAAGAAGAACTGAAGCGACGAATCAGAATAATAATGATAATGTA

AATAGATTTAGTTGATATGTTGTAATTTTATATGGATTAATGAGAATTATTATTATTATGTTCTTCGTCTGTGTTTTTT

AAGCTTTTTCTGTGTTTTAATGGCGTCTGGAGAGAGAAAGGAATAATTGTAAGGTTGAAGACGACGATAGTGCTTGACA

CTTTACTTTGCTTCGTCTTGAAGCAAAGACAGCTGTCATTGCTTCGCCTCGAAGCAAGGTATCTACTTTAATTGTAATT

TGGTTTTGGCGCCTAAGGCGCGTCGCTAAAGAGTAAAAGAATAAACTGACGTGGAGCGATATGATTGGTCATAATAAGC

CAATAGATTTAATTGTTATTGTTTTAATTTAACTCCGCGAAGCGGTATGCTAAGTGATAAATGAAACGAAGCGTTTTGA

TGACGTCATATGTCTCCGAGACAGGCTGGCACGGGGCTTAGTATTACCCCCGTGCCGGGATCAGAGACATTTGACTAAATATTGACTTGGAATAATAGCCCTTGGATTAGATGACACGTGGACG

CTCAGGATCTGTGATGCTAGTGAAGCGCTTAAGCTGAACGAATCTGACGGAAGAGCGGACATACGCACATGGACTATGG

CCCACTGCTTTATTAAAGAAGTGGATGACAGCTGTCTTTGCTTTAAGACGAAGTAAAGAATAGTGGAAAACGCGTAAAG

AATAAGCGTACTCAGTACGCTTCGTGGCTCTATAAATAGTGCTTCGTCTTATTCTTCGTTGTATTATCAACGAAGAAGT

TAAGCTTTGTTCTGCGTTTTAATGGCGGACTGGTTTCACAGTGCGCTTAAGACATGTACTCATGTCTGTGATTTTTCAG

ATATTAAGGCGTCTTCACAACAGGATTTCTTCTGTTGTGATAGTATGCGAGGTAAATTATCTGAACCTAGGAAGGTGTT

GTTAGTTAGTTGTTTTGTAAGTTTTACTGGTAGTTTTTATGGAAGTAATAGGAATGTTAGAGGTCAATTTCAGTTAGGT

ATGCAGCAAGATGATGGCGTTGTTCGTCCAATAGGATATATTCCTATTGGGGGTTATTTGTATCATGATGATTATGGAT

ATTATCAAGGAGAGAAGACGTTCAATCTGGACATCGAGTCAGATTATCTGAAGCCTGATGAAGATTTTTGGAAGAGATT

TACAATTAATATTGTAAATGATAAAGGATTAGATGATAGGTGTGATGTAAAATGTTATGTAGTTCATACGATGCGTATT

AAGGTGTAATTGTTATTATCAATAAAAGAATTTTTATTGTTATTGTGTTATTTGGTAATTTATGCTTATAAGTAATTCT

ATGATTAATGGTGAATTAATAAGACTAATGAGGATAACAATTGAATTTGATTAAATTAACTCTGCGAAGCAGTATGTCT

TTCACGTGAGAGTCACGTGATGTCTCCGCGACAGGCTGGCACGGGGCTTAGTATTACCCCCGTGCCGGGGTCAGAGACATTTGACCAATAGTTGACTAGTATAATAGCCCTTGGATTAGATGACACGTGGACGC

TCAGGATCTGTGATGCTAGTGAAGCGCTTAAGCTGAACGAATCTGACGGAAGAGCGTACATACGCACATGGATTATGGC

CCACATGTCTAAAGTGTATCTCTTTACAGCTATATTGATGTGACGTAAGATGCTTTACTTCGCCTCGAAGTAAAGTAGG

AAATTGCTCGCTAAGTTATTCTTTTCTGAAAGAAATTAATTTAATTCTAAATTAAATTAAATGAGTGGCTATAAATAGT

GTCGATGCTACCTCACATCGTCTTCTTATTCGCATCGTCTGTTCTGGTTTTAAGCGATGGTTAGTTTTAGTTTTCCTGA

GATATACGATGTGAGCGACGATGTTCTTGTAAGCGATAGCAGAAGAAGTGTAGCTGTTGAGGTCGAAGAGAAGGTTCAA

GTGATTAACGTGAAGGTACTGAGGTTGATTGAAGCTGTTGATGAAGATAGAGTTGGAGTGAAGGTTATGTTTCGTCTGT

GTTACAGATACAGACGAGAACTGAAGATTACGTTGTTGGGTTGTAAGATGGAGCTATGGACTTCGTTGAAGTCTTCAGG

CAAGTATTCAGTTCAATCTTTGTTGCAGAGGAAGCTTAATGGTATATGTGTTAGTAATTACTGTATAGGGATTGATATG

TTTGTAAGTAATGTTAAAGAGTTGATTAATAGATGTAAATGGATTACATCTGTTCAAGATGTTAATCCTATATGTTGTT

TGTATCATATGGAGGAAGAGTAATTAATAGTAATTACGATTAATTATGAGATAAGAGTTGTTATTAATGCTTATGAGGA

ATAAAGAATGATTAATATTGTTTAATTTTACTCCGCGAAGCGATGTGTTATGTTTTTGTTGGAGACATATGACGTCATA

TGTCTCCGAGACAGGCTGGCACGGGGCTTAGTATTACCCCCGTGCCGGGATCAGAGACATTTGACCAAGTTTGACTAAATAGTGATAAATGAAACGCTGCGTTTTAATAAGCTT

ATTGTGTAAGCTGCTAAGACGTACTGAGTACGCTTTGTATTGGGTCTATAAATAGAGTGCTTCTGAACAGATTGTTCAG

AATTTCATTGCGAGATGGATTATAAGCATAAACGTTTTGCTTATATTGAAGCTATTAAGGAAGAACAAGATTTGTTCTG

GGTTTTATATGAATCATTTCTTCGTAATAATGAAGAAATGATAGGAGCCATGTGCAAATATCATGGAAGAAGAGTGAAG

GCTTATCCTAAGATGCCTAGAGATGGACCTGCAAGGTGGGTGTTGAAGATGAAGACTGTTTATGACATTCGTGAAAATG

AATGTCAGAAGTGCAAGGAAGAAGAGCGTCGTTTAGCTAGTAAGCATGTTGTAAATTGTAAAGATAATAATTTACATGA

TTTGTATGATTATGGTAATTATAGATATCAAGTGTATTACTCTGTAAATGAGAATGATAAATGAGAATTATTATTATTT

ACTGGTGTTGAAGTTTTTTAAGCTTTTTCTGTATTTTAATGGCGTCTGGAGAGAGAATAATAATTCTAAGGTTGAAGAC

GATGTAAGGTAGGCGCCGATGTAGTGGATTACAACTGTCTTAGCTTCTTGAAGAAGCTAATACACGTGTCAAGCGCTGA

GTGAATAACGCTTTAAGGTTGCTTCGCATCGAAGTAAAGACGTGTGTCAAGTTGTGAGTGTTATTGCTTTTGAGGAAGC

TTCCTCGAAGCAAGGTATTTACTTTAATTGGAAGCGCGTTGCTAAAGATAAAAATAATAAGATAACGTGGAGTGATATG

ATTGGTCATAATAAGCTAATGAGGATAATAATTGAATTTGATTAAATTAACTCTGCGAAGCAGTATGTCTTTCACGTGA

GAGTCACGTGATGTCTCCGCGACAGGCTGGCACGGGGCTTAGTATTACCCCCGTGCCGGGGTCAGAGACATTTGACCAATAGTTGACTAGTATAATAGCCCTTGGATTAGATGACACGTGGACGC

TCAGGATCTGTGATGCTAGTGAAGCGCTTAAGCTGAACGAATCTGACGGAAGAGCGTACACTTTCTCTCTCCTAACACT

GTTAGCGTACTGAGTACGCGTTACTTATTTGGCTATAAATAGACGTCTTCGTTGTTCAGAAGACGTGTAATTCATTTCT

CTCTCTTCTCTATTCATCTCTGATGAATTTCTGGGTATATAGTTTGACAGGATTATTAATAATTTTTATTACTAATCCT

GGTATTGTTATAAGTATGATATTAGGAGGAATTATTGGCTGGTTATCTGGAAGGAAGTCGCTACGGAAGGTGAAGAATG

AAGACGAAGGAGTTGCAGAGAGAATTGAAGAAGAAGATCAAGTTTCTTGTAAGCCTTTAGATGTTCTTAGGTATTTAGA

AATTATAGGTTTATGTGATTTACAGTTAAGTGGTGAGGATCATGAATATGTACAGAATTTATGGAATAAATTAAGACGC

GAGTAGCGTTATGTAATTGTTAGTAGTTAATGAGAATTATTATTATTTATTGTTCTTGGTGTGGAAGGTTTTTAAGCTT

TCTCTGTGTTTTAATGGCATCTGAATAATAATTCTAAGGTTGAAGACGATGTAAGGTAGACGACGATGTAGTGGATTAC

AGTTGTCTTTACTTCGCCTCGAAGAAAGACACATTTCAAGTTGTGAGTGTTATTGCTTTTGAGGAAGCTTCCTTGAAGC

AGCGTATAACTTTAATTTGAATTTGGTTTTGGCGCGTTAGTGAAATTGCGGCTGTAAACGTGTCAAGTTGTGAGTGGCT

TAAATAAGATAACAGATATATTATTATTGTTTTAATTTAACTCCGCGAAGCGGTATGCTAAGTGATAAATGGAACGAAG

CGTTTTGATGACGTCATATGTCTCCGAGACAGGCTGGCACGGGGCTTAGTATT

>SCSV-[AU;2534B] MK035728_MK035729_MK035730_MK035731_MK035732_MK035733_MK035734_MK035735
ACCCCCGTGCCGGGGTCAGAGACATCACGTGACTCTCATATGATTGTTTAATATATATATGTGTGTTGGGTTGATTATTT

TATTCAATAAAATATGGCTAGACAAGTTATATGCTGGTGCTTTACATTAAACAATCCTCTCGCTCCTCTCTCTCTTCATG

AAAGTATGAAATACTTAGTTTATCAGACTGAAGCTGGTGATAATGGAACTATTCATTATCAAGGCTATGTGGAAATGAAG

AAGAGAACTTCTCTGGTGCAAATGAAGAAATTGCTTCCTGGTGCTCATCTGGAGAAGAGAAGAGGGTCACAAGGAGAAGC

TAGAGCTTATGCGATGAAAGAGGATTCAAGGGTTGAAGGTCCTTGGGAGTTTGGAGAGTTTAAGGAGGTTGTGGAAGATA

AGCTGCGTTCTGTCATGGAAGACATGAAATCAACTGGGAAACGTCCAGTTGAGTATATAGAAGATTGTTGTAACACTTAC

GACAAATCTTCTGCAACGCTGAGAGAGTTTAGAGGAGAATTGAAGAAGAAACAGGCAATTGAAGAGTGGGTGTTGCAGAG

GCAGCCATGGATGGACGAGGTTGAAAGCTTGATGGAGACGAAGGACTGTAGACGAATAATTTGGGTGTATGGCCCAGAAG

GTGGAGAAGGGAAGACATCGTACGCAAAGCATCTTGTGAAAACGCGTGAAGCTTTTTACTCGACAGGTGGAAAGACAGCC

GACATAGCTTTTGCGTGGGACCATCAAGAGTTAGTGCTATTCGACTTTCCTCGAAGCTTCGAGGAATACGTCAATTATGG

AGTCATTGAACAGCTAAAGAATGGCATTTTACAGTCTGGAAAGTATCAAAGTATTGTAAAGTATTGTAATTATGTAGAAG

TTATTGTATTTGCTAATTTTATTCCGCGAAGCGGTATGTTTAGCGAGGATAGGATTGTAATTGTGTATGCGTGAGTGAGA

TGACGTCATATGTCTCCGCGACAGGCTGGCACGGGGCTTAGTATTACCCCCGTGCCGGGATCAGAGACATTTGACTAAATATTGACTTGGAATAATAGCCCTTGGATTAGATGACACGTGGACGC

TCAGGATCTGTGATGCTAGTGAAGCGCTTAAGCTGAACGAATCTGACGGAAGAGCGTCATGGCCCACATGTCTAAAGAAT

AATGCTTTACAGTTGTATTGATGTGACTTTACGCGCTTTACTTTACTTGCTTTAAGTAAAGTAAGATTCTTTACTTTGCT

TCGCGACGAAGCAAAGTGATTGTAGCTGCAGAAATTGATGCTTTAATTACCGGGTAACACGGTTTGATTGTGGGTATAAA

TATGTTCTGTTCGTCTTCTTCGTTGTCATTTTACAACGAAGATGGTTGCTGTTCGATGGGGAAGAAAGGGTCTGAGGTCT

CAAAGGAGAAAATATTCGCGAATTGCTTACAAACCTCCTTCGTCTAAGGTTGTAAGTCATGTGGAGTCTGTTCTGAATAA

GAGAGATGTTACTGGAGCGGAGGTTAAGCCATTCGCTGATGGTTCAAGGTATAGTATGAAGAAGGTAATGTTGATTGCAA

CATTAACTATGGCTCCTGGAGAATTAGTTAATTATCTTATTGTGAAGAGTAATTCGCCTATTGCGAATTGGAGTTCGTCT

TTCAGTAATCCTTCGTTGATGGTGAAAGAGTCTGTTCAAGATACAGTTACGATTGTTGGAGGAGGAAAGCTTGAGTCTTC

TGGTACTGCTGGTAAAGATGTAACTAAGTCTTTTAGGAAGTTTGTTAAGCTGGGTTCAGGTATTAGTCAGACCCAGCATT

TGTATTTAATTATTTATTCCAGTGATGCGATGAAGATCACACTGGAGACGAGAATGTATATTGATGTATAATTGTGATGA

TTAATGAATAAAGAGTTGTTATTATTCTTTGAATTACTCCGCGAAGCGGTGTGTTATGTTTTTGTTGGAGACATATGACG

TCATATGTCTCCGCGACAGGCTGGCACGGGGCTTAGTATTACCCCCGCCCCGGGATCAGAGACATTTGACCAATAGTTGACTAGTATAATAGCCCTTGGATTAGATGACACGTGGACGCT

CAGGATCTGTGATGCTAGTGAAGCGCTTAAGCTGAACGAATCTGACGGAAGAGCGGACATACGCACATGGATTATGGCCC

ACATGTCTAAAGTGTATCTCTTTACAGCTATATTGATGTGACGTAAGATGCTTTACTTCGCCTCGAAGTAAAGTAGTAAA

TTGCTTGATAAGTTATTCTTTTCTGAAAGAAATTAATTTAATTCTAAATTAAATTAAATGAGTGGCTATAAATAGATGTT

TCGTCTTCGTTGTTTTACAACGAAGCTTAGAAGCTTGTGTTAATGGCGTTAAGGTATTTCTCTCATCTTCCTGAAGAACT

GAAGGAGAAGATTATGAACGAGCACTTGAAGGAAATTAAGAAGAAGGAATTTCTAGAGAATTCAATTAGAGCTGCGTGTG

CTGTGTTCGAAGGTTTAACAAAGAAGGAGTCTGTTGAAGAAGACGACATACTACGCTTCTCTGGGTTTCTGGAAGGTCTG

TCTGCATATTATGCAGAGGCGACGAAGAAGAAGTGTTTAGTTAGATGGAAGAAGAGCGTTGCAATAAATCTGAAATGGAG

AGTTATGGAGGAGATGCATTACAAGCTTTATGGATTTGCAGACATGGAAGATTTATATTGTTCAGAGTTAGGGTTTCCTA

ATTACGGTGAAGACGATGTAGCTTATCACGATGGTGCAATTGTAAATTGTAAGCAATTAGAAGTTGTATTTGATGATTTA

GGTATTGAGTTTATGTCTATTGTAATTGATAGAGGTTCTATTAAGATAGAATTATGAGATGTAATTGTGATGATTAATGA

ATAAAGAGTTGTTTTTATTCTTTGAATTATTCCGCGAAGCGGTGTGTTATGTTTTTGTTGGAGACATATGACGTCATATG

TCTCCGTGCCTACGTCAGGGCGGGGCTTAGTATTACCCCCGCCCCGGGATCAGAGACATTTGACTAATAGTTGACTAGTATAATAGCTGTTGGATTACATGACACGTGGACGCT

CAGGATCTGTGATGCTAGTGAAGCGCTTAAGCTGAACGAATCTGACGGAAGAGCGTTCACACTTAGATCTAGTTAGCGTA

CTTAGTACGCGTTGTCTTGGGTCTATAAATAGAGTGCTTCTGAACAGATTGTTCAGAATTTCATAGCGAGATGGATTCTG

GTGATGGTTACAATACATACTCATATGAAGAAGGTGCTGGAGATGCGAAGAAGGAAGTTTTATATAAAATAGGTATTATT

ATGTTATGTATTGTAGGGATTGTAGTTTTATGGGTTTTAATTATATTATGTTGTGCTGTTCCTCGCTATGCTAAATCAAC

GATGGACGCTTGGTTATCTTCGTCTTCTATTATGAAGAGGAAGATGGCTTCAAGGATTACTGGTACTCCGTTTGAAGAAA

CTGGTCCTCAGCGTGAAAGAAGATGGGCTGAAAGAAGAACTGAAGCGACGAATCAGAATAATAATGATAATGTAAATAGA

TTTAGTTGATATGTTGTAATTTTATATGGATTAATGAGAATTATTATTATTCTGTTCTTCGTCTGTGTTTTTTAAGCTTT

TTCTGTGTTTTAATGGCGTCTGGAGAGAGAAAGGAATATTTGTAAGGTTGAAGACGACGATAGTGCTTGACACTTTACTT

TGCTTCGTCATGAAGCTAAGACAGCTGTCATTGCTTCGCCTCGAAGCAAGGTATCTACTTTAATTGTAATTTGGTTTTGG

CGCCTAAAGCGCGTCGCTAAAGAGTAAAAGAATAAACTGACGTGGAGCGATATGATTGGTCATAATAAGCTAATAGATTT

AATTGTTATTCTTTTATTTAACTCCGCGAAGCGGTATGTTTAGTGAGGATAGGATTGTAATTGTGTTGTTGGAGACATAT

GACGTCATATGTCTCCGTGCCTACGTCAGGGCGGGGCTTAGTATTACCCCCGTGCCGGGATCAGAGACATTTGACTAAATATTGACTTGGAATAATAGCCCTTGGATTAGATGACACGTGGACGC

TCAGGATCTGTGATGCTAGTGAAGCGCTTAAGCTGAACGAATCTGACGGAAGAGCGGACATACGCACATGGACTATGGCC

CACTGCTTTATTAAAGAAGTGGATGACAGCTGTATTTGCTTCGAGGCGAAGTAAAGAATAGTGAAAACGCGTAAAGAATA

AGCGTACTCAGTACGCTTCGTGGCTCTATAAATAGTGCTTCGTCTTATTCTTCGTTGTATTATCAACGAAGAAGTTAAGC

TTTGTTCTGCGTTTTAATGGCGGACTGGTTTCACAGTGCGCTTAAGACATGTACTCATGTCTGTGATTTTTCAGATATTA

AGGCGTCTTCACAACAGGATTTCTTCTGTTGTGATAGTATGCGAGGTAAATTATCTGAACCTAGGAAGGTGTTGTTAGTT

AGTTGTTTTGTAAGTTTTACTGGTAGTTTTTATGGAAGTAATAGGAATGTTAGAGGTCAAGTTCAGTTGGGTATGCAGCA

AGATGATGGCGTTGTTCGTCCAATAGGATATATTCCTATTGGGGGTTATTTGTATCATGATGATTATGGATATTATCAAG

GAGAGAAGACGTTCAATCTGGACATCGAGTCAGATTATCTGAAGCCTGATGAAGATTTTTGGAAGAGATTTACAATTAAT

ATTGTAAATGATAAAGGATTAGATGATAGGTGTGATGTAAAATGTTATGTAGTTCATACGATGCGTATTAAGGTGTAATT

GTTATTATCAATAAAAGAATTTTTATTGTTATTGTGTTATTTGGTAATTTATGCTTATAAGTAATTCTATGATTAATTGT

GAATTAATAAGACTAATGAGGATAATAATTGAATTTGATTAAATTAACTCTGCGAAGCTATATGTCTTTCACGTGAGAGT

CACGTGATGTCTCCGCGACAGGCTGGCACGGGGCTTAGTATTACCCCCGCCCCGGGATCAGAGACATTTGACCAATAGTTGACTTGGAATAATAGCCCTTGGATTAGATGACACATGGACGC

TCAGGATCTGTGATACTAGTGAAGCGCTTAAGCTGAACGAATCTGACGGAAGAGCGGACATACGCACATGGATTATGGCC

CACATGTCTAAAGTGTATCTCTTTACAGCTATATTGATGTGACATAAGATGCTTTACTTCGCCTCGAAGTAAAGTAGGAA

ATTGCTCGCTAAGTTATTCTTTTCTGAAAGAAATTAATTTAATTCTAAATTAAATTAAATGAGTGGCTATAAATAGTGTC

GATGCTACCTCACATCGTCTTCTTCTTCGCATCGTCTGTTCTGGTTTTAAGCGATGGTTAGTTTTAGTTTTCCTGAGATA

TACGATGTGAGCGACGATGTTCTTGTAAGCGATAGCAGAAGAAGTGTAGCTGTTGAGGTCGAAGAGAAGGTTCAAGTGAT

TAACGTGAAGGTACTGAGGTTGATTGAAGCTGTTGATGAAGATAGAGTTGGAGTGAAGGTTATGTTTCGTCTGTGTTACA

GATACAGACGAGAACTGAAGATTACGTTGTTGGGTTGTAAGATGAAGCTATGGACTTCGTTGAAGTCTTCAGGCAAGTAT

TCAGTTCAATCTTTGTTGCAGAGGAAGCTTAATGGTATATGTGTTAGTAATTACTGTATAGGGATTGATATGTTTGTAAG

TAATGTTAAAGAGGTGATTAATAGATGTAAATGGATTACATCTGTTCAAGATGTTAATCCTATATGTTGTTTGTATCATA

TGGACGAAGAGTAATTAATAGTAATTATGATTAATTATGAGATAAGAGTTGTTATTAATGTTTATGAGGAATAAAGAATG

ATTAATATTGTTTAATTTTACTCCGCGAAGCGGTGTGTTATGTTTTTGTTGGAGACATATGACGTCATATGTCTCCGTGC

CTACGTCAGGGCGGGGCTTAGTATTACCCCCGTGCCGGGATCAGAGACATTTGACCAAGTTTGACTAAATAGTGATAAATGAAACGCTGCGTTTTAATAAGCTTA

TTGTGTAAGCTGCTAAGACGTACTGAGTACGCTTTGTATTGGGTCTATAAATAGAGTGCTTCTGAACAGATTGTTCAGAA

TTTCATTGCGAGATGGATTATAAGCATAAACGTTTTGCTTATATTGAAGCTATTAAGCAAGAACAAGATTTGTTCTGGGT

TTTATATGAATCATTTCTTCGTAATAATGAAGAAATGATAGGAGCTATGTGCAAATATCATGGAAGAAGAGTGAAGGCTT

ATCCTAAGATGCCTAGAGATGGACCTGCAAGGTGGGTGTTGAAGATGAAGACTGTTTATGACATTCGTGAAAATGAATGT

CAGAAGTGCAAGGAAGAAGAGCGTCGTTTAGCTAGTAAGCCTGTTGTAAATTGTAAAGATAATAATTTACATGATTTGTA

TGATTATGGTAATTATAGATATCAAGTGTATTACTCTGTAAATGAGAATGATAAATGAGAATTATTATTATTTACTGGTG

TTGAAGTTTTTTAAGCTTTTATCTGTGTTTTAATGGCGTCTGGAGAGAGAATAATAATTGTAAGGTTGAAGACGATGTAA

GGTAGACGCCTATGTAGTGGATTACAACTGTCTTAGCTTCTTGAAGAAGCTAATACACGTGTCAAGCGCTGAGTGAATAA

CGCTTTAAGGTTGCTTCGCTTCGAAGTAAAGACGTGTGTCAAGTTGTGAGTGTTATTGCTTTTGAGGAAGCTTCCTCGAA

GCAAGGTATTTACTTTAATTGGAAGCGCGTCACTAAAGATAAAAAGAATAAGATGACGTGGAGTGATATGATTGGTCATA

ATAAGCTAATGAGGATAATAATTGAATTTGATTAAATTAATTCTGCGAAGCATTATGTCTTTCACGTGAGAGTCACGTGA

TGTCTCCGCGACAGGCTGGCACGGGGCTTAGTATTACCCCCGCCCCGGGATCAGAGACATTTGACCAATAGTTGACTAGTATAATAGCTGTTGGATTAAATAACACGTGGACGCT

CAGGATCTGTGATGCTAGTGAAGCGCTTAAGCTGAACGAATCTGACGGAAGAGCGTACACTTTCTCTCTCCTAACACTGT

TAGCGTACTGAGTACGCGTTACTTATTTGGCTATAAATAGACGTCTTCGTTGTTCAGAAGACGTGCAATTCATTTCTCTC

TCTTCTCTATTCATCTCTGATGAATTTCTTGGTATATAGTTTGGCAGGATTATTAATAATTTTTATTACTAATCCTGGTA

TTGTTATAAGTATGATATTAGGAGGAATTATTGGCTGGTTATCTGGAAGGAAGTCGCTACGTAAGGTGAAGAATGAAGAC

GAAGGAGTTGCAGAGAGAATTGAAGAAGAAGATCAAGTTTCTTGTAAGCCTCTAGATGCTCTTAGGTATTTAGAAATTAT

AGGTTTATGTGATTTACAGTTGAGTGGTGAGGATCATGAATATGTACAGAATTTATGGAATAAATTAAGACGCGAGTAGC

GTTATGTAATTTGTTAGTAGTTAATGAGAATTATTATTATTTATTGTTCTTGGTGTTGAAGTTTTTTAAGCTTTCTCTGT

ATTTTAATGGCGTCTGAATAATAATTCTAAGGTTGAAGACGATGTAAGGTAGCCGACGATGTAGTGGATTACAGTTGTCT

TTACTTCGCCTCGAAGAAAGACACATTTCAAGTTGTGAGTGTTATTGCTTTTGAGGAAGCTTCCTCGAAGCAGCGTATAA

CTTTAATTTGAAATTGGTTTTGGCGCGTTAGTGAAATTGCGGCTGTAAACGTGTCAAGTTGTGAGTTGCTGAAATAAGAT

AATAGATATATTATTATTGTTTTAAGTTAACTCCGCGAAGCGATATGTTAAGTGATAAATGAAACGAAGCGTTTTGATGA

CGTCATATGTCTCCGTGCCTACGTCAGGGCGGGGCTTAGTATT

2. Nanovirus_DNA-U2_all_selected_orderd.fas

>MDV-[BD;M1]_DNA-U2_LC094163
ACCCCCGCCCCGGGTTCAGAGTCACGTACGGAGTGACTTACAGCCGTTGGATTTTAAATAAAATGGACGATCAGGATCTG
TGATTCGTGGAGCGAATCTGACGGAAGATCGTCCGAAGCTTCGTGGTAGGGCCCCCATGTTGCTTTATCTTTACTTTAAT
AAAGTAAAGTAAGATGCTGTCCCTTGCTTTATTCGTTTGCTAGTTGTTTACAGCTGTCTTTGCTTCGCCTCGAAGCAAAG
GACATTCTCATCGTCTATAAAAGCTGTGTTCTCCGTGTGTAATTCGTCGGAATTATCGAGCGTTAGTCTCGTTCTTGTTC
TATGGAAGATTTCAAGCAACCAAAGCTCTCTTATGGAGAGATAGTTCAAATGAAGGAAGAACAAGATGCTTTCTGGAGTG
GTTATCATGAGTTTCTCCGTCGCAATGAAGATGTTCTTGGAGAGATGTGCAGACGCCATGGAAGGAAATTGCTTGCATAT
CCAAAGCTCCCTACATATGCTCCGATACGGTGGGTTCTGAAGACTAAGGCAATTTATGATGTCAGAGTAGATGAATGTAA
GTCATGTTCGCATGAGGAAATTAGTAGAAGGGACTATAATCCCATTAAGAAAGAAGGTTTAAAACACCTGTATGATTCAG
GTAATTATAGATATCAAGTGTATTATTCTTCATCATGTAATCGAGATAAATCAGATTAATATGATAACTAATTACAATTG
TATTGTTTCTGCTATTGTTTATGTTTCATTAATAATTTATGGTTTGCAAAACCAGAGCTATTCAGAGGTAGAAGACAACT
ACAATTGATAACATATACATTACAATGATATTTGAGAAATATATTATTTTTAATTACTCTGCGAAGCGATATGTCTTGGC
CCAATAGGCCCAAATGCTCTTAAGCCCAATGAAATTAACACTGAAGTGAGTCAGCTGACGTCAGCTGACTCCTTGATGAC
GTAGGGGCGGGGCTTAGTATT
>MDV-[BD;P1]_DNA-U2_LC094151
ACCCCCGCCCCGGGTTCAGAGTCACGTACGGAGTGACTTACAGCCGTTGGATTTTAAATAAGATGGACGATCAGGATCTG
TGATTCGTGAAGCGAATCTGACGGAAGATCGTCCGAAGCTTCGTGGTAGGGCCCCCATGTTGCTTTATCTTTACTTTAAT
AAAGTAAAGTAAGATGCTGTCCCTTGCTTTATTCGTTTGCTAGTTGTTTACAGCTGTCTTTGCTTCGCCTCGAAGCAAAG
GACATTCTCATCGTCTATAAAAGCTGTGTTCTCCTTGTGTAATTCGTCGGAATTATCGAGCGTTAGTCTCGTTCTTGTTC
TATGGAAGATTTCAAGCAACCAAAGCTCTCTTATAGAGAGATAGTTCAAATGAAGGAAGAACAAGACGCTTTCTGGAGTG
GTTATCATGAGTTTCTCCGTCGCAATGAAGATGTTCTTGGAGAGATGTGCAGACGCCATGGAAGGAAATTGCTTGCATAT
CCAAAGCTCCCTACATATGCTCCGATACGGTGGGTTCTGAAGACTAAGGCAATTTATGATGTCAGAGTAGATGAATGTAA
GTCATGTTCGCATGAGGAAATTAGTAGAAGGGATTATAATCCCATTAAGAAAGAAGGTTTAAAAGACCTGTATGATTCAG
GTAATTATAGATATCAAGTGTATTATTCTTCATCGTGTGATAGAGATAAATCAGATTAATATGATAAATAATTACAATTG
TATTGTTTCTGCTATTGTTTATGTTTCATTAATAATTTATGGTTTGCAAAACCAGAGCTATTCAGAGGCAGAAGACAACT
ACAATTGATAACATATACATTACAATGATATTTGAGAAATATATTATTTTTAATTACTCTGCGAAGCGATATGTCTTGGC
CCAATAGGCCCAAATGCTCTTAAGCCCAATGAAATTAACATTGAAGTGAGTCAGCTGACGTCAGCTGACTCCTTGATGAC
GTAGGGGCGGGGCTTAGTATT
>MDV_[JP;1]_DNA-U2_AB000926

ACCCCCGCCCCAGGATCAGCGGAGTCATTTAGACTCGCTATAAGCCGTTAGATGTGTATACACGTGGACGATCAGGATCTGTGATTCGTGAAGCGAATCTGACGGAAGATCGTCCGAAGCTTCGTGGTAGGGCCCCCATGTTGCTTTATCTTTACTTTAATAAAGTAAAGTAAGATGCTGTCCCTTGCTTTATTCGTTTGCTAGTTGTTTACAGCTGTCTTTGCTTCGCCTCGAAGCAAAGGACATTCTCATCGTCTATAAAAGCTGTGTTCTCCGTGTGTAATTCGTCGGAATTATCGAGCGTAAGTCTCGTTCTTGTTCTATGGAAGATTTCAAGCAACCAAAGCTCTCTTATGGAGAGATAGTTCAAATGAAGGAAGAACAAGATGCTTTCTGGAGTTGTTATCATGAGTTTCTCCGTCGCAATGAAGATGTTCTTGGAGAGATGTGCAGACGCCATGGAAGGAAATTGCCTGCATATCCAAAGCTCCCTACATATGCTCCGATACGGTGGGTTCTTAAGACTAAGGCAATTTATGATGTCAGAGTAGATGAATGTAAGTCATGTTCGCATGAGGAAATTAGTAGAAGGGATTATAATCCCATTAAGAAAGAAGGTTTAAAAGACCTGTATGATTCAGGTAATTATAGATATCAAGTGTATTATTCTTCATCGTGTAATAGAGATAAATCAGATTAATAGATAAATAATTACAATTGTATTGTTTCTGCTATTGTTTATGTTTCATTAATAATTTATGGTTTGCAAAACCAGAGCTATTCAGAGGTAGAAGACAACTACAATTGATAACATATACATTACAATGATATTTGAGAAATATATTATTTTTAATAACTCTGCGAAGCTATATGTCTTGGCCCAATAGGCCCAAATGCTCTTAAGCCCAATGAAATTAACACTGAAGTGAGTCAGCTGACGTCAGCTGACTCCTTGATGACGTAGGGGCGGGGCTTAGTATT
>MDV-[BD;1]_DNA-U2_LC010100
ACCCCCGCCCCAGGATCAGCGGAGTCATTTAGACTCGCTATAAGCCGTTAGATGTGTATACACGTGGACGATCAGGATCT
GTGATTCGTGAAGCGAATCTGACGGAAGATCGTCCGAAGCTTCGTGGTAGGGCCCCCATGTTGCTTTATCTTTACTTTAA
TAAAGTAAAGTAAGATGCTGTCCCTTGCTTTATTCGTTTGCTGGTTGTTTACAGCTGTCTTTGCTTCGCCTCGAGGCAAA
GGACATTCTCATCGTCTATAAAAGCTGTGTTCTCCGTGTGTAATTCGTCGGAATTATCGAGCGTAAGTCTCGTTCTTGTT
CTATGGAAGATTTCAAGCAACCAAAGCTCTCTTATGGAGAGATAGTTCAAATGAAGGAAGAACAAGATGCTTTCTGGAGT
TGTTATCATGAGTTTCTCCGTCGCAATGAAGATGTTCTTGGAGAGATGTGCAGACGCCATGGAAGGAAATTGCCTGCATA
TCCAAAGCTCCCATCATATGCTCCGATACGGTGGGTTCTTAAGACTAAGGCAATTTATGATGTCAGAGTAGATGAATGTA
AGTCATGTTCGCATGAGGAAATTAGTAGAAGGGATCATAATCCCATTAAGAAAGAAGGTTTAAAAGACCTGTATGATTCA
GGTAATTATAGATATCAAGTGTATTATTCTTCATCGTGTAATAGAGATAAATCAGATTAATATGATAAATAATTACAATT
GTATTGTTTCTGCTATTGTTTATGTTTCATTAATAATTTATGGTTTGCAAAACCAGAGCTATTCAGAGGTAGAAGACAAC
TACAATTGATAACATATACATTACAATGATATTTGAGAAATATATTATTTTTAATAACTCTGCGAAGCTATATGTCTTGG
CCCAATAGGCCCAAATGCTCTTAAGCCCAATGAAATTAACACTGAAGTGAGTCAGCTGACGTCAGCTGACTCCTTGATGA
CGTAGGGGCGGGGCTTAGTATT
>MDV-[CN;Zh]_DNA-U2_KX710109
ACCCCCGCCCCAGGATCAGCGGAGTCATTTAGACTCGCTATAAGCCGTTGGATTTTA
ATACACGTGGACGATCAGGATCTGTGATTCGTGAAGCGAATCTGACGGAAGATCGTCCGAAGCTTCGTGGTAGGGCCCTT
ATGTTGCTTTATCTTTACTTTATTAAAGTAAAGTAAGATGCTGTCCCCTACTTTATTCGTTTCGTAGTTGTTTACAGCTG
TCTTTGCTTCGTCCCGAAGCAAAGGACATTCTCACCGTCTATAAAAGCTGTGTTTTTCTGTTATTGCAATTCGTCGGAAT
TGTTGAGTGTTATTTTCGTTCTTGTTCTATGGAAGATTTCAAGCAACCAAAGCTCTCTTATGGAGAGATAGTTCAGTTGA
AGGAAGAACAAGATGCTTTCTGGAGTGGTTATCAAGACTTTCTCCGTCGTAATGAAGATGTTCTTGGGGAGTTTTGCATA
CGCCATGGAAGAAGATTGCTCGCATATCCCAAGCTTCCGACCTATGCTCCGATACGGTGGGTGCTTAAGACTAAAGCAAT
ATACGATGTTAGAGTAGATGAATGTAAGTTATGCTCGCATGAGGAAATTAGTAGAAGGGATTATAATCCCAGTAAGAGAG
AAGGTTTACAAGACCTGTATGATTCAGGTAATTACAGATATCAAGTGTATTATTCGTCATCGTGTAATAGCGCTGTATCT
GATTAATGTTAATGTGTTTATAATTCTTCTTTTCCATTGTTTGTGTCCATTGAGAATATATGGTTTGCGAAACCAGAGCA
ATTCAGAGATACAAGACAACTACAATTGATAACATATATTTTTACATTTATAATATTTGAGAATATATTATTTCTATCAC
TCTGCGAAGCTATATGTCTTGGCCCATTAGGCCCAAATGCTCTTAGGCCCAATGAAATTAACACTGAAGTGAGTCAGCTG
ACGTCAGCTGACTCCTTGATGACGTAGGGGCGGGGCTTAGTATT
>MDV-[CN;GSZN]_DNA-U2_MG012223
ACCCCCGCCCCGGGTTCAGAGTCACGTACGGAGTGACTTACAGCCGTTGGATATTAA
GACACGTGGACGATCAGGATCTGTGATTCGTGAAGCGAATCTGACGGAAGATCGTCCGAAGCTTCGTGGTAGGGCCCATA
TGTTGCTTTATCTTTACTTTATTAAAGTAAAGAAAGATGCTGTCCCCTACTTTATACTTTTTTGAGTGGGTTACAGCTGT
CTTTGCTTCGCCTCGAAGCAAAGGACTTTTCATCGTCTATAAAAGCTGCGTCTATATCGTTCTTGTATTTCGTCGGAAAT
CCGAGCGTTAGTCTCGTTCTTGTTCTATGGAAGATTTCAAGCAACCAAAGCTCTCTTATGAAGAGATAGTTAAGATGAAG
GAAGAACAAGATGCCTTCTGGAGTGGTTATCACGATTTTCTTCGTTGTCATGAAGATGTTCTTGGAGAGTTTTGCAGACG
CCATGGAAGAAGAGTGCTTGCTTATCCAAAGCTTCCCACTTATGCTCCGACAAGGTGGGTTCTGAAGACCAAGGCAATAT
ACGATGTTAGAGTAGATGAATGTAAGTCATGTTCGCATGAGGAGATTAGTAGAAGGGATTACAATCCCATTAAGAAAGAA
GGTTTACAAGACCTGTATGATTCAGGTAAATATAGATATCAAGTGTATTATTCTTCATCATGTAATCGAGATAAATCAGA
TTAATATGATGATTAATTATATGTGTGTTGTTTCTGCCATTGTTTATGTTTCATGAAATATTAATGGTTTGCGAAACCAT
AGCTGATACAGGAAGAAGACAACTACAATTTATAATATATATTGAAATGGATGGTATCTAAGCAATATATTGTAATATAT
TATTTTAAATTACTCTGCGAAGCGATATGTATCGGCCCAATAGGCCCAAATGCTCTAAGGCCCAATGAAATTAACACTGA
AGTGAGTCAGCTGACGTCAGCTGACTCCTTGATGACGTAGGGGCGGGGCTTAGTATT
>MDV-[CN;VU]_DNA-U2_KY070243
ACCCCCGCCCCGGGTTCAGAGTCACGTACGGAGTGACTTATAGCCGTTGGATTTTAATACGC
GTGGACGATCAGGATCTGTGATTCGTGAAGCGAATCTGACGGAAGATCGTCCGAAGCTTCGTGGTAGGGCCCTCATATTG
CTTTACCTTTACTTTATTAAAGTAAAGTAAGATGCTGTCTGCTACTTTATGCTTTTTTCAATTGTTTACAGCTGTCTTTG
CTTCGTCTCGAAGCAAAGGACTTTTCATCGTCTATAAAAGCTGCGTCTATATCGTTCTTGTATTTCGTCGGAAATCCGAG
CGTTAGTCTCGTTCTTGTTCTATGGAAGATATCATGCAATCAAAGCTCTCTTATGAAGAGATAGTTAAGATGAAGGAAGA
ACAAGATGCCTTCTGGAGTGGTTATCACGATTTTCTTCGTTGTCATGAAGATGTTCTTGGAGAGTTTTGCAGACGCCATG
GAAGAAGAGTAGTTGCTTATCCAAAGCTTCCCACTTATGCTCCGACAAGGTGGGTTCTGAAGACCAAGGCTGTATACGAT
GTTAGAGTAGATGAATGTAAGTCATGTTCGCATGAGGAGATTAGTAGAAGGGATTACAATCCCATTAAGAAAGAAGGTTT
ACAAGACCTGTATGATTCAGGTAAATACAGATATCAAGTGTATTATTCATCTCCATGTAATAGACATTCATAAGATTAAT
ATGATGATTAATTATATGTGTGTTGTTTCTGCCATTGTTTATGTTTCATGAAATATTAATGGTTTGCGAAACCATAGCTG
ATACAGGAAGAAGACAACTACAATTTATAATATATATTGAAATGGATGGTATCTAAGCAATATATTGTTTTTAATTACTC
CGCGTAGCGGTATGTTTAGGCCCAATAGGCCCAATTGCTCTAAGGCCCAATAAAATTAACACTGAAGTGAGTCAGCTGAC
GTCAGCTGACTCCTTGATGACGTAGGGGCGGGGCTTAGTATT
>MDV-[CN;VF]_DNA-U2_KY070233
ACCCCCGCCCCGGGTTCAGAGTCACGTACGGAGTGACTTACAGCCATTGGATTTTAAATAAG
ATGGACGATCAGGATCTGTGATTCGTGAAGCGAATCTGACGGAAGATCGTCCGAAGCTTCGTGGTAGGGCCCCTTGTTGC
TTTATCTTTACTTTAATAAAGTAAAGTAAAGATGCTGTCGCCTACTTTATTCGTTGCTTAGTTGTATACAGCTGTCTTTG
CTTCGCCTCGAAGCAAAGGACCTTCTCATCGTCTATAAAAGCTGTGTTTTTTTGTTCTTGCAATTCGTCGGAATTGTCGA
GCGTTAGTCTCGTTCTTGTTCTATGGAAAATTTCAAGCAACAAAAGCTCTCTTATGGAGAGATAGTTCAAATGAAGGAAG
AACAAGATGCTTTCTGGAGTGGTTATCACGAGTTTCTCCGTCGTAATGAAGATGTTCTTGGAGAGTTTTGCAGACGCCAT
GGAAGAAGAGTGAAAGCTTATCCAAAGCTGCCCAGTTACGCACCTGCACGGTGGGTTCTTAGAATTAAGTCTGTTTATGA
TATTAGAGAAGATGAATGTGAGTCTTGTTTGAAGGAACAAGACATTAGGCAATATTCAAATCCAACTAAGGAAGATGACT
TGAAAGATTTGTACGATTCAGGTAATTATAGATATCAAGTGTATTATTCTTCGTCATGTAAAAGAGATGTATCAGATTAA
TGTGATATATGAAAACAATTTGTTGTTTTTTCCATTGTTCATGTTCCATTAAAATTATATGGTTTGCGAAACCAGAGCAA
CACACAGGTGGAAGACAACTACAATTGATAACATACATATTATTTTGGAATATATTATTTTTAATTACTCTGCGAAGCCA
TATGTCTTGGCCCAATAAGCCCAAATGCTCTTAAGCCCAATGAAATTAACACTGAAGTGAGTCAGCTGACGTCAGCTGAC
TCCTTGATGACGTAGGGGCGGGGCTTAGTATT
>FBYLV_[ET;231]_DNA-U2_HE654129
ACCCCCGCCCCAGGCTCACGGGATCACTCTTGTGGCCGTTGGATTATAGTGACACGTGGACGATCAGGAT
CCGTGATTACATCTGACGGAAGATCGTTCACTCCTTCCACGAAGCTTCGTGGTAGGGCCCTATTAGCGCG
TATGCTTTTGCTTTACTTTACTAAAGTAAAGCAAGATGCTTTGCTTTATACTATTCGCTGTTGTTGAGTA
CAGCTGTATTTAATTATTTAATTAATAATTAAATGTTGTCTTGCAGAGGAAGCTTGTACTTTCCACTATA
AATACGCTGTTGCTGAATGAAATGATTGCTTTTATTTCATTCTTCTCTCTTCTTTTATTGTTCTTATGGT
TTCGCATAGGCGCTTGAAGCTCTCGTTGAGAGAGATTACTCAGTTGAAAGAAGAACAAGATGAGTTCTGG
GTTTCTTATGAAACATATCTTCGTGCTCACGAAGATGTTCTTGGGGAAATATGCAGATATCATGGAAGAA
GAGTTAAAGCTTATCCAAAGCTTCCCAGTTATGCTCCAACACGTTGGGTCCTTAGGCTTAGGACTGTATA
TGATGTTAGAGTAGATGAGTGTAAGCGCTGTAAGGAAGAAGAAGTAATTAGGCAATATAGTAACCCAGTT
AGAGAAGAAGGGTTAAATGATTTGTATGATTATGGTAATTATAGATATCAAGTGTATTATACAAATTCTA
ATTGTAATTAACGTTATCGTTAATTGTATAGTGTAATTATTTGATATAAATGAAAATTATATTTATATTG
TGTATTGTGTATTGTTGTTATTTATTTACCATTAGATTAAAATGGTAAGAGTAAATAATTGATTAACCAT
GGTAAAATGTAACTTAGTAACTATATAATTTGCGTTAATTACTCCGCGAAGCGATATGGATCGTACTCTT
AGGCCCAATAGCACTTAGGCCCAAATGTAATTACATTGAATGACGTCATTTGATCCTTTGCTGAGCTGGG
GCGGGGCTTAGTATT
>FBNSV_[AZ;1]_DNA-U2_KC978972

ACCCCCGCCCCAGGATCAGCGGAGTCATCACGTGACACGCACATGCTATTAAATGAATTCAAATTAAACAATTGGGGGA

TGGTCCCCACTCCGCACTAAGTTCAAATACACTGAATAGATGCTTTGCTTCGTCACGAAGCAAAGGGAAAGAATAAAAA

TGGTCCCCACAACCAGTTAATGCGTTGTGCTTTATTTTCAAACGAGTGGACGAGATTTGTTCTGATATAATGGCTTACA

AAGGAAGCTTTATTATGTTAATATAAATACAGAATATCTGAATTGTTTATTCAGAACAAATTCTCTCTCTTCATTTCAT

CTTGTTCTGTTCGCAATGGATTTCGAGCATCATTATAATCTCTCGTTGAGAGAGATTATGGTTTTGAAGGAAGAACAAG

ATAGCTTCTGGAAGTCGTATCACGATTTTCTTCGTGCCCATGAAGATGTTCTTGGTGAATTCTGCAGACGCCATGGAAG

AAGAGTTCTAGCTTATCCAAGGTTACCTACATATGCTCCTACTCGTTTGGTTCTGAAAACTAGAGCTATATATGATGTT

AGAGTAGATGAATGTAAATCTTGTATTGCAGAATACAAGGGCAATTATTGTAATTATGAAACTAACAGAGAAGGTTTGT

CAGATCTGTATGATTATGGTAATTATAGATATCAAGTTTATTATTCTGAACCTTCATGTATTGAAGATAATTGTAATCA

ATTTCAAGAATAAACATGGTTTTATGGTTATATCTTTTGTTGTCTGATGCGTATGTTGTGTTGTTAATGAACCAGAGAG

TCTCAAGGAAGAAGACAACTATTAAACACGTGTAAGCACGGGATAGGTTATTATTATTTGGGTTTACTCCGCGTAGCGG

TATGCTTCAGCCCAATAGGCCCAATTGCTCTTAAGGCCCAATGGACTGACCAATAAGAAGGAAGCATGACGTCATTTGA

TCCCGTGCTGAGCTGGGGCGGGGCTTAGTATT
>FBNSV_[AZ;15]_DNA-U2_KC978998

ACCCCCGCCCCAGGATCAGCGGAGTCATCACGTGAGACGCACATGCTATTAAATGAATTTAAAATTAATAAGTGGGGGA

TGGTCCCCACTCCGCACTAAGTTCAAATACACTGAATAGATGCTTTGCTTCGTCACGAAGCAAAGGCAAAGAATAAAAC

TGGTCCCCACAACCAGATAGTGCGTTGTGCTTTATTTCAAACGAGTGGACGAGATTTGTTCTGACATAATGGCTTACAA

AGGAAGCTTTAGTATTTTAATATAAATACAGAATTTCTGAATTGTTTATTCAGAACAAATTCTCTCTCTTCATTTCATC

TTGTTCTATTCGCAATGGATTTCGAGCATCATTATAATCTCTCGTTGAGAGAGATTATGGTTTTGAAGGAAGAACAAGA

TAGCTTCTGGAAGTCGTATCACGATTTTCTTCGTGCCCATGAAGATGTTCTTGGTGAATTCTGCAGACGCCATGGAAGA

AGAGTTCTAGCTTATCCAAGGTTACCTACATATGCTCCTACTCGTTTGGTTCTGAAAACTAGAGCTATATATGATGTTA

GAGTAGATGAATGTAAATCTTGTATTGCAGAATACAAGGGCAATTATTGTAACTATGAAATTAACAGAGAAGGTTTGTC

AGATCTGTATGATTATGGTGATTATAGATATCAAGTTTATTATTCTGAACCTTCATGTATTGAAGATAATTGTAATCAA

TTTCAAGAATAAACATGGTTTTATTGTTATATCTTTTGTTGTCTGATGCGTATGTTGTGTTGTTAATGAACCAGAGAGT

CTCAAGGAAGAAGACAACTATTAAACACGTGTAAGCACGGGATAGGTTATTATTATTTGGGTTTACTCCGCGTAGCGGT

ATGCTTCAGCCCAATAGGCCCAATTGCTATTAAGGCCCAATAGACTGACCAATAAGAAGGAAGCATGACGTCATTTGAT

CCCGTGCTGAGCTGGGGCGGGGCTTAGTATT
>FBNSV_[AZ;10]_DNA-U2_KC978980

ACCCCCGCCCCAGGATCAGCGGAGTCATCACGTGAGACGCACATGCTATTAAATGAATATAAAATTAATAAGTGGGGGA

TGGTCCCCACTCCGCACTAAGTTCAAATACACTGAATAGATGCTTTGCTTCGTCACGAAGCAAAGGGAAAGAATAAAAA

TGGTCCCCACAACCAGTTAGTGCGTTGTGCTTTACTTTTAAACGAGTGGACGAGATTTGTTCTGACATAATGGCTTACA

AAGGAAGCTTTAGTATTTTAATATAAATACAGAATTTCTGAATTGTTTATTCAGAACAAATTCTCTCTCTTCATTTCAT

CTTGTTCTATTCGCAATGGATTTCGAGCATCATTATAATCTCTCGTTGAGAGAGATTATGGTTTTGAAGGAAGAACAAG

ATAGCTTCTGGAAGTCGTATCACGATTTTCTTCGTGCCCATGAAGATGTTCTTGGTGAATTCTGCAGACGCCATGGAAG

AAGAGTTCTAGCTTATCCAAGGTTACCTACATATGCTCCTACTCGTTTGGTTCTGAAAACTAGAGCTATATATGATGTT

AGAGTAGATGAATGTAAATCTTGTATTGCAGAATACAAGGGCAATTATTGTAACTATGAAACTAACAGAGAAGGTTTGT

CAGATCTGTATGATTATGGTGATTATAGATATCAAGTTTATTATTCTGAACCTTCATGTATTGAAGATAATTGTAATCA

ATTTCAAGAATAAACATGGTTTTATTGTTATATCTTTTGTTGTCTGATGCGTATGTTGTGTTGTTAATGAACCAGAGAG

TCTCAAGGAAGAAGACAACTATTAAACACGTGTAAGCACGGGCTAGGTTATTATTATTTGGGTTTACTCCGCGTAGCGG

TATGCTTCAGCCCAATAGGCCCAATTGCTATTAAGGCCCAATAGACTGACCAATAAGAAGGAAGCATGACGTCATTTGA

TCCCGTGCTGAGCTGGGGCGGGGCTTAGTATT
>FBNSV_[MA;5]_DNA-U2_GQ274037

ACCCCCGCCCCAGGATCAGCGGAGTCATCACGTGACACGCACATGCTATTAAATGAATTCAAATTAAATAAGTGGGGGATGGTCCCCACTCCGCACTAACTATTCAATACACTGAACATATGCTTTGCTTCGTCACGAAGCAAAGATGAAGAATAATTGCTGTCCCCACAACGCTTTATTCGTTGTGCTTTACTTTCAAACGAGTGGCTGAGATTGAATCCAAGTTCTCAAGCGTACACAGGAAGCTTGTTTGTTTCTCTATAAATTCAGATCGTCTGAATTTTATATTCAGGTCTTCTTCTTCCATCTCTCTTATTTGGTATTGATGGCTATCGATTACGAGTATAATCTTTCTATGAGAGAGATTATGACAATGAAAGAAGAACAAGACAGATTCTGGAGCTCGTATCATGATTTTCTTCGTGCATACGAAGATGTTCTTGGAGAATTTTGCAGACGCCATGGAAGAAGAGTCCTAGCATACCCAAGGTTACCCAGTTATGCACCTACACGGTTGGTTCTGAAGACTAGAACTGTTTATGATATTAGATTAGAAGAATGTAAATCTTGTATTTCAGAATTTAATGCTAGTTCTTGTAATAACTATAATAGTTCGGAAGGCTTAGCTGACTTAAATGATTATGGTAATTATAGATATCAAGTTTATTATTCAGAACCTTCATGTAATTAAGTTAGATTTATCTAAATCGAAGCATAAATGATGTGTTCATTAAGTTATGATTTGTTGTTGTTGATGCGTAATCGTTGTGTTGTTATGAACCAGAGAGTCTGAAGGTAGAAGACAACTACTTTACACATGTAAGCACGGGATTGGTTAATATTATTTGGGTTTACTCCGCGTAGCGGTATGCTTCAGCCCAATAGGCCCAATAGTCTCAAGGCCCAATAGAAATGACCAATAGGAATGAAGCATGACGTCATTTGATCCCGTGCTGAGCTGGGGCGGGGCTTAGTATT
>FBNSV_[AZ;12b]_DNA-U2_KC978988

ACCCCCGCCCCAGGATCAGCGGAGTCATCACGTGACACGCACATGCTATTAAATGAATTCAAATTAAACAAGTGGGGGA

TGGTCCCCACTCCGCACTAACTATTCAATACACTGAACAGATGCTTTGCTTCGTCACGAAGCAAAGATAAAGAATAATT

GCTGTCCCCACAACGCTTTATTCGTTGTGCTTTATTTTCAAACGAGTGGCTGAGATTGAATCCAAGTTATCAAGCGTAC

ACAGGAAGCTTGAATGTTTCTCTATAAATTCAGATTGTCTGAATTTTGTATTCATGCTTTCTTCTTCCATATTTCTCTT

CTCTGGTTTTAATGGCTACCGAGTATGAGTATAATCTTTCGATGAGAGAGATTATGACAATGAAAGAAGAACAAGACAG

ATTCTGGAGCTCGTATCATGATTTTCTTCGTGCATACGAAGATGTTCTTGGTGAATatTGCAGACgCCATGGAAGAAGA

GTCCTAGCATATCCAAGGTTACCCAGTTACGCACCTACACGGTTGGTTTTGAAGACTAGAACTGTTTATGATATTAGAT

TAGAAGAATGTAAATCTTGTATTTCAGAATTTAAAGCTAGTTCTTGTATTAATTATAATAGTCAAGAAGGCTTAGCTGA

CTTATATGATTATGGTAATTACAGATATCAAGTTTATTATTCAGAACCTTCATGTAATTAAGATAGATTTATTTAAATC

GAAGCATAAATGATTCGTTAATGAAGTTATTATTTGTTGTTGTCGATGTGTTAATTGCTGTGTTGTTATGAACCAGAGA

GTCTCAAGGTAGAAGACAACTACTTTACACATGTAACCACGGGATTGGTTATTATTATTTGGGTTTACTCCGCGTAGCG

GTATGCTTCAGCCCAATAGGCCCAATAGTCTCAAGGCCCAATAGGAATGACCAATAGGAATGAAGCATGACGTCATTTG

ATCCCGTGCTGAGCTGGGGCGGGGCTTAGTATT
>FBNSV_[ET;Hol_97]_DNA-U2_GU983872

ACCCCCGCCCCAGGTTCAGCGGAGTCATCACGTGAGACGCACATGCTATTAAATGAATTATAATTAAATAAGTGGGGGATGGTCCCCACTCCGCACTAACTTCAAATACACTGAATATATGCTTTGCTTCGTCACGAAGCAAAGGTAAAGAATAAAAACTGGTCCCCACAACGCTTTATATGCAATTCAGTGGATTCAAACGAGTGGTTGATATTCATTACGTTAAAATAGCTTACAGAGGAAGCTTGGGTTATGTACTATAAATTCAATATATCTGAATTGTTTATTCAGATCGTCTTCTTCCATCCCCATTTTCTGTTTTGGTTCTTATGGATGCCGGCTTTGAGTATAATCTCTCTATGAGAGAGATTATGTTATTGAAAGAAGAACAAGACCGCTTTTGGAGCTCATATCACGATTTTCTTCGTGCCCACGAAGATGTTCTTGGTGAATTCTGCAGACTCCATGGAAGAAGAGTTCTAGCGTATCCAAGGTTACCTAGCTATGCTCCTACTCGTTTGGTCCTTAAATCTAGAACTGTATATGATATTAGAGTAGATGAATGCAAAACTTGTATTGCAGAATGTAAAAACAGTTCTTGTAATAACGATGGCAGTCTAGAAGGTTTATGTGATTTATATGACTATGGTAATTACAGATATCAAGTTCGTTATTCTAATACTTCATGTAATTAAGATATATGTAATATATTTGAAGCATAATTAATGCAGTGATGAAATTAATATGTTGTTGTTGTCTTGTGTAATTGTTGTGTTGTTGAAGAACCAGAGAGTCCCAAGGTAGAAGACAACTACTATACACGTGTTATCACGGGATTGGTTATTATTATTTGGGTTTACTCCGCGTAGCGGTATGCTTCAGCCCAATAGGCCCAATTGCTCTCAAGGCCCAATAGAATGACCAATAGGAATGAAGCATGACGTCATTTGATCCCGTGCTGAGCTGGGGCGGGGCTTAGTATT
>FBNYV_[SY;4]_DNA-U2_KX431423
ACCCCCGCCCCAGGTTCAGCGGAGTCATCACGTGAGACGCACATGACATTAAATGTTCAATGTAATTGCA
AGTGGATCGTGGTCCCTACCACGCACTAAGAGGATGCTGCACTGAATATATGCTTTGCTTCCTCACGAAG
CAAAGGTAAAGAATATAAATGACCCCACACTGCTTTATGCCATGTGCAGAGACTTTAAATGAATGGTTGA
GATTTAATCTCATTTTTAAATCTTCCATTGGAAGATTGGTTATCTGACTATAAATATAAGACGATTGTGA
ATGTTTTGCCTGGCTACTCTGAATTCTACAATCGTTGTTCCTCTCTTGAAATAAGATGCCGTCGATTAGG
CGTATGAAGCTTTCGATGAGAGAATTGTATAAACTGAAAGAAGAGCAAGACTCTTTCTGGAGTTCGTATC
ATGAATATCTTCGAGCTAACGAAGAAGCGTTAGGGGAGTTTTGTAGATATCACGGAAGGAGAGTACCAGC
CTATCCCAATCTACCCAGTTATGCTCCAACAAGGTGGTTGTTGAAAACAAGGCCTTTGTATAACATCAAA
GTTTCCGACTGTAAGGAATGTCAGAAAGAAGACGAACGTCGCAGCCGTATGCCTGTCAGAAATAGAGAAG
GTTTACATGACTTGTATGATTATGGTAATTACCGCTTTCAAGTGTATTATGGTAATCCCAATGATGTACG
AAGAGTTTAAGTTAATGAATGATATTTATCATTTATGTATATTAATAAATGTTTATGTTTATTACCTGGT
GTTGTGTTTAATATTTCATATGATATGACGAAGGAAGAAGAAGGAAGAAGATAACTATTTGTATTGACAC
GTGTTAATAGATAACTGGTTATTATTGTGGGCTAAACTCCACGAAGTGGTATGGGCCGATCCAATAGGCC
CAATTGCTATTAAGCCCAGTTAATCTGACCAATGAGAGTGAAGTAATGACGTCACTTGATCCCTTGCTGA
GCTGGGGCGGGGCTTAGTATT
>FBNYV_[TU;F9]_DNA-U2_KX431427
ACCCCCGCCCCAGGTTCAGCGGAGTCATCACGTGAGACGCACATGACATTAAATGTTCAATGTAATTGCA
AGTGGATCGTGGTCCCTACCACGCACTAAGAGGATGCTGCACTGAATATATGCTTTGCTTCCTCACGAAG
CAAAGGTAAAGAATATAAATGACCCCACACTGCTTTATGCCATGTGCAGAGACTTTAAATGAATGGTTGA
GATTTAATCTCATTTTTAAATCTTCCATTGGAAGATTGGTTATCTGACTATAAATATAAGACGATTGTGA
ATGTTTTGCCTGGCTACTCTGAATTCTACAATCGTTGTTCCTTCTTCTTGAAAATAAAGGAATGCCGTCG
ATTAGGCGTATGAAGCTTTCGATGAGAGAATTGTATAAACTGAAAGAAGAGCAAGACTCTTTCTGTAGTT
CGTATCATGAATATCTTCGAGCTAACGAAGAAGCGTTAGGGGAGTTTTGTAGATATCACGGAAGGAGAGT
ACCAGCCTATCCCAATCTACCCAGTTATGCTCCAACAAGGTGGTTGTTGAAAACAAGGCCTTTGTATAAC
ATCAAAGTTTCCGACTGTAAGGAATGTCAGAAAGAAGACGAACGTCGCAGCCGTATGCCTGTCAGAAATA
GAGAAGGTTTACATGACTTGTATGATTATGGTAATTACCGCTTTCAAGTGTATTATGGTAATCCCAATGA
TGTACGAAGAGTTTAAGTTAATGAATGATATTTATCATTTATGTATATTAATAAATGTTTATGTTTATTA
CCTGGTGTTGTGTTTAATATTTCATATGATATGACGAAGGAAGAAGAAGGAAGAAGATAACTATTTGTAT
TGACACGTGTTAATAGATAACTGGTTATTATTGTGGGCTAAACTCCACGAAGTGGTATGGGCCGATCCAA
TAGGCCCAATTGCTATTAAGCCCAGTTAATCTGACCAATGAGAGTGAAGTAATGACGTCACTTGATCCCT
TGCTGAGCTGGGGCGGGGCTTAGTATT
>FBNYV_[TU;S01]_DNA-U2_KX431428
ACCCCCGCCCCAGGTTCAGCGGAGTCATCACGTGAGACGCACATGACATTAAATGTTCAATGTAATTGCA
AGTGGATCGTGGTCCCTACCACGCACTAAGAAGATGCTGCACTGAATATATGCTTTGCTTCCTCACGAAG
CAAAGGTAAAGAATATAAATGACCCCACACTGCTTTATGCCATGTGCAGAGACTTTAAATGAATGGTTGA
GATTTAATCTCATTTTTAAATCTTCCATTGGAAGATTGGTTATCTGACTATAAATATAAGACGATTGTGA
ATGTTTTGCCTGGCTATTCTGAATTCTACAATCGTTGTTCCTCTCTTGAAATAAGATGCCGTCGATTAGG
CGTATGAAGCTTTCGATGAGAGAATTGTATAAACTGAAAGAACAGCAAGACTCTTTCTGGAGTTCGTATC
ATGAATATCTTCGAGCTAACGAAGAAGCGTTAGGGGAGTTTTGTAGATATCACGGAAGGAGAGTACCAGC
CTATCCCAATCTACCCAGTTATGCTCCAACAAGGTGGTTGTTGAAAACAAGGCCTTTGTATAACATCAAA
GTTTCCGACTGTAAGGAATGTCAGAAAGAAGACGAACGTCGCAGCCGTATGCCTGTCAGAAATAGAGAAT
GTTTACATGACTTGTATGATTATGGTAATTACCGCTTTCAAGTGTATTACGGTAATCCCAATGATGTACG
AAGATTTTAAGTTAATGAATGATATTTATCATTTATGTATATTAATAAATGTTTATGTTTATTACCTGGT
GTTGTGTTTAATATTTCATATGATATGACGAAGGAAGAAGAAGGAAGAAGATAACTATTTGTATCGACAC
GTGTTAATAGATAACTGGTTATTATCATGGGCTAAACTCCACGAAGTGGTATGGGCCGATCCAATAGGCC
CAATTGCTATTAAGCCCAGTTAATCTGACCAATGAGAGTGAAGTAATGACGTCACTTGATCCCTTGCTGA
GCTGGGGCGGGGCTTAGTATT
>FBNYV_[TU;F12]_DNA-U2_KX431425
ACCCCCGCCCCAGGTTCAGCGGAGTCATCACGTGAGACGCACATGACATTAAATGTTCAATGTAATTGCA
AGTGGATCGTGGTCCCTACCACGCACTAAGAAGATGCTGCACTGAATATATGCTTTGCTTCCTCACGAAG
CAAAGGTAAAGAATATAAATGACCCCACACTACTTTATGCCATGTGCAGAGACTTTAAATGAATGGTTGA
GATTTAATCTCATTTTTAAATCTTCCATTGGAAGATTGGTTATCTGACTATAAATATAAGACGACTGTGA
ATGTTTTGCCTGGCTATTCTGAATTCTACAATCGTTGTTCCTCTCTTGAAATAAGATGCCGTCGATTAGG
CGTATGAAGCTTTCGATGAGAGAATTGTATAAACTGAAAGAACAGCAAGACTCTTTCTGGAGTTCGTATC
ATGAATATCTTCGAGCTAACGAAGAAGCGTTAGGTGAGTTTTGTAGATATCACGGAAGGAGAGTACCAGC
CTATCCCAATCTACCCAGTTATGCTCCAACAAGGTGGTTGTTGAAAACAAGGCCTTTGTATAACATCAAA
GTTTCCGACTGTAAGGAATGTCAGAAAGAAGACGAACGTCGCAGCCGTATGCCTTTCAGAAATAGAGAAG
GTTTACATGACTTGTATGATTATGGTAATTACCGCTTTCAAGTGTATTATGGTAACCCCAATGATGTACG
AAGAGATTAAGTTAATGAATGATATTTATCATTTATGTATATTAATAAATGTTTATGTTTATTACCTGGT
GTTGTGTTTAATATTTCATATGATATGACGAAGGAAGAAGAAGGAAGAAGATAACTATTAGTATTGACAC
GTGTTAATAGATAACTGGTTATTATCATGGGCTAAACTCCACGAAGTGGTATGGGCCGATCCAATAGGCC
CAATTGCTATTAAGCCCAGTTAATCTGACCAATGAGAGTGAAGTAATGACGTCACTTGATCCCTTGCTGA
GCTGGGGCGGGGCTTAGTATT
>FBNYV_[ES;R4]_DNA-U2_KC979033

ACCCCCGCCCCAGGTTCAGCGGAGTCATCACGTGAGACGCACATGACTTTAAATGTTCAATGTAATTGCAAGTGGATCG

TGGTCCCTACCACGCACTAAGAAGATGCTGCACTGTATATATGCTTTGCTTCGTGATGAAGCAAAGGTAAAGAATATAA

CCGACCCCACAATGCTTTATGCCATGTGCAGAGACTTTAAATGAATGGTTCAGATTTAATCTCATCTTTAAATCTTCCA

TTGGAAGATTGGTTATCTGACTATAAATATAAGACGCCTGTGAATGTTTTGCCTGGCTATTCTGAATTCTACAATCGTT

GTTCCTCTCTTGAAATAAGATGCCGTCGATTAGGCGTATGAAGCTTTCGATGAGAGAAGTGTATAAACTGAAGGAAGAG

CAAGATGCTTTCTGGAGTTCGTATCATGAATATCTTCGAGCTAACGAAGAAGCGTTAGGGGAGTTTTGTAGATATCACG

GAAGGAGAGTACCAGCCTATCCCAATCTACCCAGTTACGCTCCAACAAGGTGGTTGTTGAAAACAAGGCCTCTGTATAA

TATCAAAGTTTCCGACTGTAAGGAATGTCAGAAAGAAGAAGAACGTCGAAGCCGTATGCCTGTCAGAAATAGAGACGGT

TTACATGATTTGTATGATTATGGTAATTACCGCTTTCAAGTGTATTATGGTAATCCCAATGATGTATGAAGAGCTTTAG

TTAATAAATGATATTTATCATTTATGTATATTAATAAGTGTTTATGTTTATTACATGGTGTTGTGTTTAATATTTCATA

TGTTATGAAGAAGGAAGAAGATAACTATTTATATTGACACGTGTTGATAGATAACTGGTTATTATCATGGACTAAACTC

CACGAAGTGGTATGGGCCGATCCAATAGGCCCAATTGCTATTAAGCCCAGTTAATCTGACCAATGAGAGTGAAGTAATG

ACGTCACTTGATCCCTTGCTGAGCTGGGGCGGGGCTTAGTATT
>FBNYV_[ES;R7]_DNA-U2_KC979041

ACCCCCGCCCCAGGTTCAGCGGAGTCATCACGTGAGACGCACATGACATTAAATGTTCAATGTAATTGCAAGTGGATCG

TGGTCCCTACCACGCACTAAGAAGATGCTGCACTGAATATATGCTTTGCTTCGTGAGGAAGCAAAGGTAAAGAATATAA

ATGACCCCACACTGCTTTATGCCATGTGCAGAGACTTTAAATGAATGGTTCAGATTTAATCTCATCTTTAAATCTTCCA

TTGGAAGATTGGTTATCTGACTATAAATATAAGACGATTGTGAATGTTTTGCTTGGCTATTCTGAATTCTACAATCGTC

GTTCCTCTCTTGAAATAAGATGCCGTCGATTAGGCGTATGAAGCTTTCGATGAGAGAAGTGTATAAACTGAAGGAAGAG

CAAGATGCTTTCTGGAGTTCGTATCATGAATATCTTCGAGCTAACGAAGAAGCGTTAGGGGAGTTTCGTAGATATCACG

GAAGGAGAGTACCAGCCTATCCCAATCTACCCAGTTACGCTCCAACAAGGTGGTTGTTGAAAACAAGGCCTCTGTATAA

TATCAAAGTTTCCGACTGTAAGGAATGTCAGAAAGAAGAAGAACGTCGAAGCCGTATGCCTGTCAGAAATAGAGAAGGT

TTACATGATTTGTATGATTATGGTAATTACCGCTTTCAAGTGTATTATGGTAATCCCAATGATGTATGAAGAGCTTTAG

TTAATAAATGATATTTATCATTTATGTATATTAATAAGTGTTTGTGTTTAATATTTCATATGTTATGAAGAAGGAAGAA

GATAACTATTTATATTGACACGTGTTGATAGATAACTGGTTATTATCATGGACTAAACTCCACGAAGTGGTATGGGCCG

ATCCAATAGGCCCAATTGCTATTAAGCCCTTTTAATCTGACCAATGAGAGTGAAGTAATGACGTCACTTGATCCCTTGC

TGAGCTGGGGCGGGGCTTAGTATT
>FBNYV_[TU;F10]_DNA-U2_KX431424
ACCCCCGCCCCAGGTTCAGCGGAGTCATCACGTGAGACGCACATGACATTAAATGTTCAATGTAATTGCA
AGTGGATCGTGGTCCCTACCACGCACTAAGAAGATGCTGCACTGAATATATGCTTTGCTTCCTCACGAAG
CAAAGGTAAAGAATATAAATGACCCCACACTGCTTTATGCCATGTGCAGAGACTTTAAATGAATGGTTGA
GATTTAATCTCATCTTTAAATCTTCCATTGGAAGATTGGTTATCTGACTATAAATATAAGACGATTGTGA
ATGTTTTGCTTGGCTATTCTGAATTCTACAATCGTTGTTCCTTCTTCTTGAAAATAAAGGAATGCCGTCG
ATTAGGCGTATGAAGCTTTCGATGAGAGAATTGTATAAACTGAAGGAAGAGCAAGACGCTTTCTGGAGTT
CGTATCATGAATATCTTCGAGCTAACGAAGAAGCGTTATGGGAGTTTTGTAGATATCACGGAAGGAGAGT
ACCAGCCTATCCCAATCTACCCAGTTACGCTCCAACACGGTGGTTGTTGAAAACAAAGCCTCTGTATAAT
ATCAAAGTTTCCGACTGTAAGGAATGTCAGAAAGAAGAAGAACGTCGAAGCCGTATGCCTGTCAGAAATA
GAGAAGGTTTACATGATTTGTATGATTATGGTAATTACCGCTTTCAAGTGTATTATGATAATCCCAATGA
TGTATGAAGAGCTTTAGTTAATAAATGATATTTATCATTTATGTATATTAATACGTGTTTATGTTTATTA
CATGGTGTTGTGTTTAATATTTCATATGTTATGAGGAAGGAAGAAGATAACTATTTATATTGACACGTGT
TAATAGATAACTGGTTATTATCATGGACTAAACTCCACGAAGTGGTATGGGCCGATCCAATAGGCCCAAT
TGCTATTAAGCCCAGTTAATCTGACCAATGAGAGTGAAGTAATGACGTCACTTGATCCCTTGCTGAGCTG
GGGCGGGGCTTAGTATT
>FBNYV_[ES;Mu29D]_DNA-U2_KC979025

ACCCCCGCCCCAGGTTCAGCGGAGTCATCACGTGAGACGCACATGACTTTAAATGTTCAATGTAATTGCAAGTGGATCG

TGGTCCCTACCACGCACTAAGAAGATGCTGCACTGTATATATGCTTTGCTTCGTGATGAAGCAAAGGTAAAGAATATAA

CCGACCCCACAATGCTTTATGCCATGTGCAGAGACTTTAAATGAATGGTTCAGATTTAATCTCATCTTTAAATCTTCCA

TTGGAAGATTGGTTATCTGACTATAAATATAAGACGCCTGTGAATGTTTTGCCTGGCTATTCTGAATTCTACAATCGTT

GTTCCTCTCTTGAAATAAGATGCCGTCGATTAGGCGTATGAAGCTTTCGATGAGAGAATTGTATAAACTGAAAGAACAG

CAAGACTCTTTCTGGAGTTCGTATCATGAATATCTTCGAGCTAACGAAGAAGCGTTAGGGGAGTTTTGTAGATATCACG

GAAGGAGAGTACCAGCTTATCCCAATCTACCCAGTTACGCTCCAACAAGGTGGTTGTTGAAAACAAGGCCTCTGTATAA

CATCAAAGTTTCCGACTGTAAGGAATGTCAGAAAGAAGAAGAACGTCGAAGCCGTATGCCTGTCAGAAATAGAGAAGGT

TTACATGACTTGTATGATTATGGTAATTACCGCTTTCAAGTGTATTATGGTAATCCCAATGATGTATGAAGGGCTTAAG

TTAATAAATGATATTTATCATTTATGTATATTAATACGTGTTTATGTTTATTACATGGTGCTGTGTTTAATATTTCATA

TGTTATGAAGAAGGAAGAAGATAACTATTTACATTGACACGTGTTAATAGATAACTGGTTATTATCATGGGCTAAACTC

CACGAAGTGGTATGGGCCGATCCAATAGGCCCAATTGCTATTAAGCCCAGTTAATCTGACCAATGAGAGTGAATTAATG

ACGTCACTTGATCCCTTGCTGAGCTGGGGCGGGGCTTAGTATT
>FBNYV_[AZ;13.5]_DNA-U2_KC979015

ACCCCCGCCCCAGGTTCAGCGGAGTCATCACGTGAGACGCACATGACATTAAATGTTCAATGTAATTGCAAGTGGATCG

TGGTCCCTACCACGCACTAAGAAGATGCTGCACTGAATATATGCTTTGCTTCGTGATGAAGCAAAGGTAAAGAATATAA

CTGACCCCACACTGCTTTATACCATGTGCAGAGACTTTAAATGAGTGGTTGAGATTTAATCTCATCTTTATATCTTCCA

TTGGAAGATTGGTTATCTGACTATAAATATAAGACGAATGGGAAGGTTTTGCCTGGCTATTCGGAATTCTACATTCGTT

GTTCTTCTTCTGAAATAAGATGCCGTCGATTAGGCGTATGAAGCTTTCGATGAGAGAATTGTATAAACTGAAAGAACAA

CAAGACTCTTTCTGGAATTCGTATCATCAGTATCTTCGAGCTAACGAAGAAGCGTTAGGGGAGTTTTGTAGATACCATG

GAAGGAGAGTAGCAGCCTATCCAAATCTTCCCAGTTATGCTCCAACAAGGTGGTTGTTGAAAACAAGGGCTCTGTATAA

CATCAAAGTTTCCGATTGTAAGGAATGTCAGAAAGACGAAGAACGTCGAAGCCGTAGGTCTTTCAGAAATAGAGAAGGT

TTACAGGACTTGTATGATTATGGTAATTACCGATATCAAGTGTATTATGGTATTCCTAATGATGTATTAAGATCTTAAG

TTAATAAATGATATTTATCATTTCTGTTTATTAATACGTGTTTATGTTAATTACATGATGTCGTTTTGATATTTCAAAT

TTTTCTGAAGAAGGAAGAAGACAACTATTTATATTGACACGTGTTAATACTTAACAGGTTATTTTCATGGACTAAACTC

CACGAAGTGGTATGGGCCGGTCTAATAGGCCCAATAGCTCCTAGGCCCAATTAATCTGACCAATGAGAGTGAAGTAATG

ACGTCACTTGATCCCTTGCTGAGCTGGGGCGGGGCTTAGTATT
>FBNYV_[AZ;12]_DNA-U2_KC979006

ACCCCCGCCCCAGGTTCAGCGGAGTCATCACGTGAGACGCACATGACATTAAATGTTCAATGTAATTGCAAGTGGATCG

TGGTCCCTACCACGCACTAAGAAGATGCTGCACTGAATATATGCTTTGCTTCGTCATGAAGCAAAGGTAAAGAATATAA

ATGACCCCACACTGCTTTATGCGATGTGCAGAAACTTTAAATGAATGGCTGAGATTTAATTTAATTCATATATCTTCCA

GTGGAAGATTGGTTATCTTACTATAAATATAAGACACATGTTAAGGTGTTGCCTGGTTATTCGGAATTCTATAGTTGTT

GTTCTTCCTCTGAAATAAGATGCCGTCGATTAGGCGTATGAAGCTCTCGATGAGAGAATTGTTGAAGCTGAAAGAACAA

CAAGACGCTTTCTGGAATTCATATCATGAGTATCTTCGAGCTAACGAAGAAGCGTTAGGAGAGTTTTGTAGATATCATG

GAAGGAGAGTACCAGCGTATCCAAATCTACCCAGTTATGCTCCAACGAGGTGGTTGTTGAAGACAAGGCCGCTGTATAA

CATCAAAGTTTCTGAATGTAAGGAATGTCAGAAAGATGAAGAACGTCGCCGCCGTATGCCTGTTAGAAATAGAGAAGGC

TTACAGGACTTGTATGATTATGGTAATTACCGCTATCAAGTGTATTATGGTAATCCCAATGATGTATTAAGATCTTAAG

TTAATAAATGATATTTAGTATATGTGTATATTAATACGTGTTTATGTTTATTGTATGTTGTTCTGTTTAGTAATTCATA

TGTTATGAAGAAGGAAGAAGGAAGAAGATGACTATTTGTATTGCCACGTGTTAATAGATAACTGGTTATTATCATGGAC

CTAACTCCACGAAGTGGTATGGGCCTATTTACTAGGCCCAATTGCTCTTAGGCCCAATTAAACTGACCAATGAGAGTGT

AGATATGACGTCACTTGATCCCTTGCTGAGCTGGGGCGGGGCTTAGTATT
>FBNYV_[ET;218]_DNA-U2_HE663171
ACCCCCGCCCCAGGTTCAGCGGAGTCAGCACGTGAGACGCACATGACATTAAATGTTCAATGTATTTGCA
AGTGGATCGTGGTCCCTACCACGCACTAAGAAGATGCTGCACTGAATATATGCTTTGCTTCGTAATGAAG
CAAAGGTAAAGAATATAATTGACCCCACACTGCTTTATGCCATGTGCAGAGACTTTAAATGAATGGCTGA
GATTTAATTGAACTCATATATCTTCCAGTGGAAGATTGGTTATCTTACTATAAATACAGGACGGATGTGA
AGGTGTCGATGGTTATTAGGAATTCTATAGTTGTTGTTCTTCTTCTGATATAAGATGCCGTCGATTAGGC
GTATACAGCTATCGATGAGAGAATTGTATAAGCTGAAAGAACAACAAGACGCTTTCTGGAATTCATATCA
TGAGTATCTTCGAGCTAACGAAGAAGCGTTAGGAGAGTTTTGTAGATATCATGGAAGGAGAATACCAGCG
TATCCAAATCTACCCAGTTATGCTCCAACAAGGTGGTTGTTGAAGACAAGGCCGCTGTATAACATCAAAG
TTTCCGACTGTAAGGAATGTCAGAAAGATGAAGATCGTCGCAGTCGTATGCCTGTTAGAAATAGAGAAGG
ATTACAGGACTTGTATGATTATGGTAATTACCGATATCAGGTTTACTATGGTAATCTCAATGATGTATTA
AGATGTTAAGTTAATAAATGATATTATTATATTTGTATATTAACACGTGTTAATGTTTATTTTATGTTGT
CAGTTTAGTAATTCATATGTTATGAAGAAGGAAGAAGATAACTATTTATATTGACACGTGTTAATAGGTA
ACTGGATATTATCATGGATCTAACTCCACGAAGTGGTATGGGCCTGTTCATCAGGCCCAATAGCTCTTAG
GCCCAATTCAACTGACCAATGAGAGTGTAGTTATGACGTCACTTGATCCCTTGCTGAGCTGGGGCGGGGC
TTAGTATT
>FBNYV_[MA;23]_DNA-U2_GQ274029

ACCCCCGCCCCAGGTTCAGCGGAGTCATCACGTGAGACGCACATGACATTAAATGTTCAATGTAATTGCAAGTGGATCGTGGTCCCTACCACGCACTAAGAAGATGCTGCACTGAATAGATGCTTTGCTTCGTGAGGAAGCAAAGGTAAAGAATATAAATGACCCCACACTGCTTTATGCCATGTGCAGAGACTTTAAATGAATGGTTCAGATTTAATCTCATCCTCATAGCTTCCAGTGGAAGCTTGAATATGTTTCTATAAATATAGGAGAAATGTGAAGCGATTTGGTGTGTGTTCGCAATTCTATAGTTGTTGTTCTTCTTCTGAAACAAGATGCCGTCGATTAGACGTATGAAGCTGTCTATGAGAGAATTGTATAAGCTGAAAGAACAACAAGACGCTTTCTGGAATTCATATCATGAGTACCTTCGAGCTAACGAAGAAGCCTTAGGAGAGTTTTGTAGATATCATGGAAGGATAGTATCAGCCTACCCAAACCTACCCAGTTACGCTCCGACAAGGTGGTTGTTGAAAACAAGGCCTTTGTATAACATCAGAGTTGTGGACTGTAAGGAATGTCAGAAAGATGAAGAACGTAGAAGGCGTTTCTCTGTCAGAAATACAGAAGGCTTACAAGACCTGTATGATTATGGTAATTACCGATATCAAGTGTATTATGGTAATCATAATGATGTATTAAGATCTTAAGTTAATAAATGAACATTTATCCTTTATGTATATTAATACGTGTTAATGTCTTATACGTTGTATTGATAGTATCCCATATGATATTATGAAGGAAGAAGATAACTATTTGTACTGACACGTGTTAATATATAACTGGTTATTATCATGGACTAAACTCCACGAAGTGGTATGGGCCGATCCAATAGGCCCAATAGCTCTTAGGCCCAGTTAATCTGACCAATCAGAGTGAAGTAATGACGTCACTTGATCCCTTGCTGAGCTGGGGCGGGGCTTAGTATT
>FBNYV_[IR;S36]_DNA-U2_KX431422
ACCCCCGCCCCAGGTTCAGCGGAGTCATCACGTGAGACGCACATGATATTAAATGTTATAAGAAATAACA
AGTGGACGCTGGACCCTACCACGCACTAAGAAGATGCTGCACTGAATATATACTTTGCTTCGTAATGAAG
CAAAGATAAAGAATATAACTGACCCCACACTGCTTTATTCCATGTGCAGAGACTTTAAATGAATGGTTCA
GATTTAATCTCACATACATATCTTCCAATGGAAGATTGGTTATCTCACTATAAATATAGGAGACCTGTGA
AGCTATTTTTTGGGTATTCGTAATTCCATAGTTGTTGTTCTTCATTCTGAAATAAGGATGCCGTCGATTA
GGCGTATGAAGCTTTCGATGAGAGAATTGTATAAGCTGAAAGAACAACAAGACTCTTTCTGGAATTCATA
TCATGGGTACCTTCGAGCTAACGAAGAAGCGTTAGGAGAGTTTTGTAGATATCATGGAAGGACAGTATCA
GCCTACCCAAATCTACCCAGTTATGCTCCAACAAGGTGGTTGTTGAAAACAAGGCCTTTGTATGACATCA
GAGTTGTGGATTGTAAGGAATGTCAGAAAGATGAAGAACGTAGAAGGCGTTTCTCTATCAGAAATACAGA
AGGTTTACAAGACTTGTATGATTACGGTAATTACCGATATCAAGTGTATTATGGTAATCATAACGATGTA
TTAAGATCTTAAGTTAATAAATGATATCTATCATATGTATATATTAATGCGTGTTAATGTTTGTATGCGT
TGTATTGATAGTATTCCAATGAATGCGACGAAGGAAGAAGATAACTATTGATATTTACACGTGTCAATAC
TTAACTGAATACTTATGTTGGGCTAAACTCCACGAAGTGGTATGGGCTGAATAAATATGCCCAATAGCAC
TAAGGCCCAAATAATCTGACCAATGAGAGTGAAGTAATGACGTCACTTGATCCCTTGCTGAGCTGGGGCG
GGGCTTAGTATT
>FBNYV_[TU;F4]_DNA-U2_KX431426
ACCCCCGCCCCAGGTTCAGCGGAGTCATCACGTGAGACGCACATGATATTAAATGTTATAAGAAATAACA
AGTGGACGCTGGACCCTACCACGCACTAAGAAGATGCTGCACTGAATATATACTTTGCTTCGTAATGAAG
CAAAGATAAAGAATATAACTGACCCCACACTGCTTTATTCCATGTGCAGAGACTTTAAATGAATGGTTCA
GATTTAATCTCACATACATATCTTCCAATGGAAGATTGGTTATCTCACTATAAATATAGGAGACCTGTGA
AGCTATTTTTTGGGTATTCGGAATTCCATAGTTGTTGTTCTTCATCTGAAATAAGATGCCGTCGATTAGG
CGTATGAAGCTTTCGATGAGAGAATTGTATAAGCTGAAAGAACAACAAGACTCTTTCTGGAATTCATATC
ATGGGTACCTTCGAGCTAACGAAGAAGCGTTAGGAGAGTTTTGTAGATATCATGGAAGGACAGTATCAGC
CTACCCAAATCTACCCAGTTATGCTCCAACAAGGTGGTTGTTGAAAACAAGGCCTTTGTATGACATCAGA
GTTGTGGATTGTAAGGAATGTCAGAAAGATGAAGAACGTAGAAGGCGTTTCTCTATCAGAAATACAGAAG
GTTTACAAGACTTGTATGATTACGGTAATTACCGATATCAAGTGTATTATGGTAATCATAACGATGTATT
AAGATCTTAAGTTAATAAATGATATCTATCATATGTATATATTAATGCGTGTTAATGTTTGTATGCGTTG
TATTGATAGTATTCCAATGAATGCGACGAAGGAAGAAGATAACTATTGATATTTACACGTGTCAATACTT
AACTGAATACTTATGTTGGGCTAAACTCCACGAAGTGGTATGGGCTGAATAAATATGCCCAATAGCACTA
AGGCCCAAATAATCTGACCAATGAGAGTGAAGTAATGACGTCACTTGATCCCTTGCTGAGCTGGGGCGGG
GCTTAGTATT
>FBNYV_[SY;292_88]_DNA-U2_Y11409

ACCCCCGCCCCAGGTTCAGCGGAGTCATCACGTGAGACGCACATGATATTAAATGTTATAAGAAATAGCAAGTGGATCGTGGTCCCTACCACGCACTAAGAAGATGCTGCACTGAATATATGCTTTGCTTCGTTAGTAAGCAAAGGTAACGAATATAACTGACCCCACACTGCTTTATTCCATGTGCAGCGACTTTAAATGAATGGTTCAGATTTAATCTCACATACATATCTTCCAATGGAAGATTGGTTATCTCACTATAAATATAGGAGACCTGTGAAGCTATTTTTTGGGTATTCAGAATTCCATAGTTGTTGTTCTTCTTCTGAAACAAGATGCCGTCGATTAGGCGTTTGAAGCTTTCTATGAGAGAATTGTATAAGCTGAAAGAACAACAAGACTCTTTCTGGAATTCATATCATGGGTACCTTCGAGCTAACGAAGAAGCGTTAGGAGAGTTTTGTAGATATCATGGAAGGATAGTATCAGCCTACCCAAATCTACCCAGTTATGCTCCAACAAGGTGGTTGTTGAAAACAAGGCCTTTGTATGACATCAGAGTTGTGGATTGTAAGGAATGCCAGAAAGATGAAGAACGTAGAAGGCGTTTCTCTGTCAGAAATACAGAAGGTTTACAAGACTTGTATGATTACGGTAATTACCGATATCAAGTGTATTATGGTAATCATAACGATGTATTAAGATCTTAAGTTAATAAATGACATCTATCATTTGTATATATTAATACGTGTTAATGTTAGTATGCGTTGTATTGATAGTATTCCAATGAATACGATGAAGGAAGAAGATAACTATTGATATTTACACGTGTCAATACTTAACTGATTATTTATGTTGGGCTAAACTCCACGAAGTGGTATGGGCTGAATAAATATGCCCAATAGCACTAAGGCCCAAATAAACTGACCAATGAGAATGAAGTTATGACGTCACTTGATCCCTTGCTGAGCTGGGGCGGGGCTTAGTATT
>FBNYV_[EG;1_93]_DNA-U2_AJ132184

ACCCCCGCCCCAGGTTCAGCGGAGTCATCACGTGAGACGCACATGACATTAAATGTTATAAGTAATAGCAAGTGGATCGTGGTCCCTACCACGGCACTATAAGATGCTGCACTGAATATATGCTTTGCTTCGTTAGTAAGCAAAGGTAACGAATATAAATGACCCCACATTGCTTTATTCCATGTGCAGAGACTTTAAATGAATGGTTCAGATTTAATCGCACATATATATCTTCCAATGGAAGATTGGTTATCCCACTATAAATATAGGAGACCTGTGAAGCTATTTTTTGGGTATTCGGAATTCCATAGTTGTTGTTCTTCTTCTGAAACAAGATGCCGTCGATTAGGCGTTTCAAGCTTTCTATGAGAGAATTGTATAAGCTGAAAGAACAACAAGACTCTTTCTGGAAATCATATCATGAGTATCTTCGAGCTAACGAAGAAGCGTTAGGAGAGTTTTGTAGATACCATGGAAGGAGAATATCAGCCTATCCAAATATACCCAGTTATGCTCCAACAAGGTGGTTGTTGAAAACAAGGCCTTTGTATGACATCAGAGTTGTGGATTGTAAGGAATGCCAGAAAGACGAAGAACGTAGAAGGCGTTTCTATGTCAGAAATACAGAAGGCCTGCAGGACTTGTATGATTACGGTAATTACCGATATCAAGTGTATTATGGTAATCATAATGATGTATTAAGATATTAAGTTAATAAATGACATCTATCATTTGTATATATTAATATATGTTATAAAAGTTTATTATGTTTTGTGTTGTTGGGCCTTAGTGCTATTGGACCTATTGGGCCAATAGATATTCAGTTCGTGTATTCCTATATAATAAACTGTAACGTAATTATATCCATTGTTGTGCCATAAAGAATAAATACAAATGTTAACTAATATTTAATATGATATTGATATTGTTTTTTATAAACTCCGCGAAGCGATATGTATTTAATTGTATTAAATATGACGTCACTTGATCCCTTGCTGAGCTGGGGCGGGGCTTAGTATT
>BMLRV-[SE;153]_DNA-U2_KC978964

ACCCCCGCCCCGGGTTCAGAGGAGTCATACGGACGAAACAATGACCGTTAGATGGAATAGACACGTGGATGGATGAGAT

TAAATGTTAAATGAAAGAAGAAACTAATAAGCGTGCGGAGTACGCGTGAGACATAATGGTCCCCACTAGTATGCCTTTA

CTTTACTTTAAGTAAAGGTTGGATACAGCTGTAACGCGTCTTCTTTTGCACGCCACTAATTCTCTTTCCTTCGAGGCGA

AGGAAAGCATCTCTCTGCCTATATAAGCATCGTCTTCGTCGATGTGAATTCATTTCACAATTGAGAATTGTTATTTCTT

GTTCAAATGGTTTCTGAGAGTATTCAAATGTTATCTCGTTCAGAGATAGCTAAATTAAAAGAAGAACAAGATGTGTTCT

GGGATTCATATCATTCATATCTTCGTTCCAATGAAGATATGCTTGGTCAGTTCTGCAGACGCCATGGAAGAAGGCTCAA

AGCGTATCCCAAGATACCCAGTTATGCCCCAGCAAGGTGGGTTCTTAAATACAAGACTGTGTATGATGTTAGAGTAGAA

GATTGTAAATCTTGTTTATCTGAGCAAGAGCGTAGATTAGTTAGTAATGGTAGCGTTAGAGAAGGATTAAGTGATTTAT

ATGATTATGGTAATTATAGGTATCAGGTGTATTATTCAGCTCCCAGCTGTAATAAAACATAATTGTAATGATTTATCAT

TGTATAATATTATTATTATGAATCGTTGTTTTATTTTTTTGTTATTTGTAACCAATGGTTACAATAGTCAATAAGTGAT

GAATAAATGTTAATGATGAAGACACAAGATGTTCAGTATTTATTACAACTCTCTCTATCTATCGCTCACACTCCAGAAT

ATAATTTATGAATAATACTCCGCGAAGCGGCATGAAGAAAATAATTATGATAAATGAAGAGTTAGGCTTTGTATAAATA

ATATCAAGTGACGTCACTTGATCCCGTGCTGAGCTGGGGCGGGGCTTAGTATT
>BMLRV_[AT;3]_DNA-U2_KC978946

ACCCCCGCCCCGGGTTCAGCAGAGTCATACGGACAACACTATGACCGTTAGATTGTATAGACACGTGGATGGCTGAGAT

TAAATCTCAAATAGAAGAAGAAAATAATAAGCGTGCGGAGTACGCGTGAGACATAATGGTCCCCACTCATGTGCCTTTA

CTTTACTTTAAGTAAAGGTTGGATACAGCTGTACGCGTCTTCTCTCGTACGCCACACATTCTCTTTCCTTCGCCTCGAA

GGAAAGCATCTCTCTGCCTATAAAAGCATCGTCCTCGACGATGAAAATTCATTTCACAATTTAGAATTGCTTCGTCTTG

TTCAAATGGTTTTTGAGAGTATCTCAAGGCTGTCTCGTTCAGAGATAGTTAAATTAAAAGAAGAACAAGATGCGTTCTG

GGATTCTTATCACTCATATATTCGTTCAACCGAAGATATGTTGGGTCAGTTCTGCAGACGCCATGGAAGAAGGCTCAAA

GCGTATCCCAAGATACCCAGCTATGCACCAGCAAGGTGGGTTTTGAAATATAGATCTGTGTATGATATTAGAGTAGAAG

ATTGTAAATCTTGTTTATCTGAGCAAGATCGTAGATTAGTTAGTAATTGTAGTGTTAGAGAAGGATTAAGTGATTTATA

TGATTATGGTAATTATAGATATCAGGTGTATTATTCAGCACCCAGTTGTAATTAAACATAAGTGTAATGATTAATTTAT

GTTTGTTGTAAATAGATTGTAATGTTCATGAGAATTAATAAAAATTATTTTATTAATGTTATATGGTGTTTATTGTATT

GTCTTTATTGTTGTGATGAATAAATGTTAATGTTGAAGAAATAAGATGTTCAGTATTTATTCATCTCTCTCTCTACCTC

ACTCACACTCTCGGAAATAATTTATGAATAATAGTCCCGCGAAGCGGCATCAATAAAAATAATTATGTCAAATGAAGAG

TTATGTTGAACTTAAATAATATCAAGTGACGTCACTTGATCCCGTGCTGAGCTGGGGCGGGGCTTAGTATT
>BMLRV_[AZ;47]_DNA-U2_KC978955

ACCCCCGCCCCGGGATCGGTAGAGTCATACGGACAAGACTATGACCGTTAGATTAAATGAATACGTGGATGGCTGAGAT

TTAATGTCAATTAAATGAATAAATAACTAAGCGTGCGGAGTACGCGTGAGACATAATGGTCCCACTTATATGCCTTTAC

TTAACTTTAAGTAAAGGATGGGATACAGCTGTAACGCGTCTTCTTCCGCACTCCACTAATATTCTTTCCTTCGAAGCGA

AGGAAAGCATCTCTCCGTCTATAAAAGCATCGTCTTCGTTGTGTTCAACTCATTCAATCGCGAAATTAGATTTACAATT

CTTGTTCGAATGGTTTCTGAGAGTGTCGAAAGGTTATCTCGTTCAGAGATAGTCAAGTTGAAGGAAGAACAAGATGTAT

TCTGGGATGCTCATCACTTATATCTTCGTTCTAACGAAGATATGTTGGGTCAGTTCTGCAGACGCCATGGAAGAAGGCT

CAAAGCTTATCCAAAGATACCCAGCTATGCACCAGCAAGGTGGGTTCTTAGATATAGGACTGTGTATGATATTAGAGTA

GAAGATTGTAAATCTTGTTTAGCTGATCAAGATCGTAGGTTAGTTTTTAATTACAGTGATAGAGAAGGATTAAGTGATT

TATATGATTATGGTAATTTTAGATATCAGGTGTATTATTCGGCATCCAGTTGTAATAAAACATAATTGTAATGATTTAT

CATTGTACAATATTATCGTATTAATCAGTATTTTATTTTAGTTGTCTAATTGTAACAAATGGTTACTATCGAGTAAAGA

AGTTGATTAATCAATGTTAATGGTGAACAAAGAAGATGACCAGTATTTATTACAACTCTCTCTCTCTATCACACTCACA

AGCAAGACTATAATTTATAAATAATACTCCCGCGAAGCGGTATGGATCGTGAAGTTAGGCCCATTAAGGAGTTAGGCCC

AATGAAAATGTGATCAAGTGACGTCACTTGATCCCTTGCTGAGCTGGGGCGGGGCTTAGTATT
>SYSaV_[IR;Ta1]_DNA-U2_KX534395
ACCCCCGATCACGGGACGGGTACATGACGTGTATGCTCAGGATCTGTGATTCGTAAAACGAATCTGACGG
AAGAGCATACACCTGGTAGGACCCAAGGACTTTAACTTTATAAAAGAAGAATATAATTCAAAATTGTTAT
CCCGCGTTTTTAGAACGCGGAACTCTTTCCAGTTGTCATCAACTATACATTGCTTCGAGTCGAAGCAAAG
GTGGAATAACTTTAATGGAGCGTACTCAGTACGCGTAATAAGAAAGACCTGTTCACACTACTTTAACAGG
TCTATAAAAGGAGCGTTGGAGGAATTGAATTTCATAATTCAATTGTTTTTCTCTCTCTAGAACTGGGTTC
TCTCTCTTCCTCTCAAACATTCATCCCAGTAAGCTTGTGGTTTTTGAAATGAATTCATTTCAAAATTTTC
ATCAAATTAAAGAAGAGCAAGATAAGTTCTGGGATGAATATCATCAATATCTTCGTCGTAATGAAGATAT
GCTTGGGGAATTTTGTAAATTCCATGGAAGAAGAGTGAAAGCCTATCCAAAGATGCCTGTCGAAGCTCCA
TGTAGATGGGTGTTGAAGAAGAAGACCATATATGATATCAGGGTTGAAGACTGCAAAGCTTGTTTGGAAG
AACAAGCATGGGACAAGAAGAAGAAGAAACCAGAAGCACCTGGGTTGCAAGAACATATAGATACTGGTAA
ATATGTTGTTAAGGTGTATTATTAAATGTAATATTGTAATATTACATTACTAGTTGGTCATTAATATCAT
AATAAGGTATTATGATATTTGTTATATTTATTTGTACTTAATTGGGTTAAAGAACCCATTATAAATGTAA
AGAGGATACATTTGGTATTAATATTATAACAATTGGGKTATTGTTATTGTTTTCCTTTTACTCTGCGAAG
CCATATGGAGAAGGATTATATTGGGCTTGGCCCAATAAGGAGGAATAGAAGAGAAGGCCCATTGATACAT
CACGTGAGTGACGCGTGATGTATCCGGGATGACGTGATCGGGGTCTAGTATT
>SCSV_[AU;F]_DNA-U2_MF458186

ACCCCCGTGCCGGGATCAGAGACATTTGACCAAGTTTGACTAAATAGTGATAAATGAAACGCTGCGTTTTAATAAGCTT

CCTGTGTAAGCTGATAAGACGTACTGAGTACGCTTTGTATTGGGTCTATAAATAGAGTGCTTCTGAACAGATTGTTCAG

AATTTCATTGCGAGATGGATTATAAGCATAAACGTTTTGCTTATATTGAAGCTATTAAGGAAGAACAAGATTTGTTCTG

GGTTTTATATGAATCATTTCTTCGTAATAATGAAGAAATGATAGGAGCTATCTGCAAATATCATGGAAGAAGAGTGAAG

GCTTATCCTAAGATGCCTAGAGATGGACCTGCAAGGTGGGTGTTGAAGATGAAGACTGTTTATGACATTCGTGAAAATG

AATGTCAGAAGTGCAAGGAAGAAGAGCGTCGTTTAGTTAGTAAGCCTGTTGTAAATTGTAAAGATAATAATTTACATGA

TTTGTATGATTATGGTAATTATAGATATCAAGTGTATTACTCTGTAAATGAGAATGATAAATGAGAATTATTATTATTT

ACCGGTGTTGAAGTTTTTTAAGCTTTTTCTGTGTTTTAATGGCGTCTGGAGAGAGAATAATAATTGTGAGGTTGAAGAC

GATGTAAGGTAGACGACGATGTAGTGGATTATAACTGTCTTAGCTTCTTGAAGAAGCTAATACACGTGTCAAGCACTGA

GTGAATAACGCTTTAAGGTTGCTTCGCTTCGAAGTAAAGACGTGTGTCAAGTTGTGAGTGTTATTGCTTTTGAGGAAGC

TTCCTCGAAGCAAGGTATTTACTTTAATTGGAAGCGTGTCGCTAAAGATAAAAAGAATAAGATGACGTGGAGTGATATG

ATTGGTCATAATAAGCTAATGAGGATAATAATTGAATTTGATTAAATTAACTCTGCGAAGCCATATGTCTTTCACGTGA

GAGTCACGTGATGTCTCCGCGACAGGCTGGCACGGGGCTTAGTATT

>SCSV_[AU;3771A]_DNA-U2_MF458184

ACCCCCGTGCCGGGATCAGAGACATTTGACCAAGTTTGACTAAATAGTGATAAATGAAACGCTGCGTTTTAATAAGCTT

ATTGTGTAAGCTGCTAAGACGTACTGAGTACGCTTTGTATTGGGTCTATAAATAGAGTGCTTCTGAACAGATTGTTCAG

AATTTCATTGCGAGATGGATTATAAGCATAAACGTTTTGCTTATATTGAAGCTATTAAGGAAGAACAAGATTTGTTCTG

GGTTTTATATGAATCATTTCTTCGTAATAATGAAGAAATGATAGGAGCCATGTGCAAATATCATGGAAGAAGAGTGAAG

GCTTATCCTAAGATGCCTAGAGATGGACCTGCAAGGTGGGTGTTGAAGATGAAGACTGTTTATGACATTCGTGAAAATG

AATGTCAGAAGTGCAAGGAAGAAGAGCGTCGTTTAGCTAGTAAGCATGTTGTAAATTGTAAAGATAATAATTTACATGA

TTTGTATGATTATGGTAATTATAGATATCAAGTGTATTACTCTGTAAATGAGAATGATAAATGAGAATTATTATTATTT

ACTGGTGTTGAAGTTTTTTAAGCTTTTTCTGTATTTTAATGGCGTCTGGAGAGAGAATAATAATTCTAAGGTTGAAGAC

GATGTAAGGTAGGCGCCGATGTAGTGGATTACAACTGTCTTAGCTTCTTGAAGAAGCTAATACACGTGTCAAGCGCTGA

GTGAATAACGCTTTAAGGTTGCTTCGCATCGAAGTAAAGACGTGTGTCAAGTTGTGAGTGTTATTGCTTTTGAGGAAGC

TTCCTCGAAGCAAGGTATTTACTTTAATTGGAAGCGCGTTGCTAAAGATAAAAATAATAAGATAACGTGGAGTGATATG

ATTGGTCATAATAAGCTAATGAGGATAATAATTGAATTTGATTAAATTAACTCTGCGAAGCAGTATGTCTTTCACGTGA

GAGTCACGTGATGTCTCCGCGACAGGCTGGCACGGGGCTTAGTATT

>SCSV_[AU;2534B]_DNA-U2_MK035734

ACCCCCGTGCCGGGATCAGAGACATTTGACCAAGTTTGACTAAATAGTGATAAATGAAACGCTGCGTTTTAATAAGCTTA

TTGTGTAAGCTGCTAAGACGTACTGAGTACGCTTTGTATTGGGTCTATAAATAGAGTGCTTCTGAACAGATTGTTCAGAA

TTTCATTGCGAGATGGATTATAAGCATAAACGTTTTGCTTATATTGAAGCTATTAAGCAAGAACAAGATTTGTTCTGGGT

TTTATATGAATCATTTCTTCGTAATAATGAAGAAATGATAGGAGCTATGTGCAAATATCATGGAAGAAGAGTGAAGGCTT

ATCCTAAGATGCCTAGAGATGGACCTGCAAGGTGGGTGTTGAAGATGAAGACTGTTTATGACATTCGTGAAAATGAATGT

CAGAAGTGCAAGGAAGAAGAGCGTCGTTTAGCTAGTAAGCCTGTTGTAAATTGTAAAGATAATAATTTACATGATTTGTA

TGATTATGGTAATTATAGATATCAAGTGTATTACTCTGTAAATGAGAATGATAAATGAGAATTATTATTATTTACTGGTG

TTGAAGTTTTTTAAGCTTTTATCTGTGTTTTAATGGCGTCTGGAGAGAGAATAATAATTGTAAGGTTGAAGACGATGTAA

GGTAGACGCCTATGTAGTGGATTACAACTGTCTTAGCTTCTTGAAGAAGCTAATACACGTGTCAAGCGCTGAGTGAATAA

CGCTTTAAGGTTGCTTCGCTTCGAAGTAAAGACGTGTGTCAAGTTGTGAGTGTTATTGCTTTTGAGGAAGCTTCCTCGAA

GCAAGGTATTTACTTTAATTGGAAGCGCGTCACTAAAGATAAAAAGAATAAGATGACGTGGAGTGATATGATTGGTCATA

ATAAGCTAATGAGGATAATAATTGAATTTGATTAAATTAATTCTGCGAAGCATTATGTCTTTCACGTGAGAGTCACGTGA

TGTCTCCGCGACAGGCTGGCACGGGGCTTAGTATT
>CvLV_[FR;VcLV_Sam]_DNA-U2_MF535453
ACCCCCGTGCCAGGATCAGCGGAGTCATGACGTGGCTCTAACTGTAGATAGTGGATGGTGGACCCCTCCA
CACTCTAACAATACAACGCGTTAATGTTAGACCTTGCTTCGAGACGAAGCAAAGCTATAATGCGTGGTGG
GACCTAAGTACTTTCCGTCACATGCGTTGCTTTTAATTGAATGGCTCAGATTAACTCTGAGCCATTGCGT
ACAAAGGAAGCTTGGCGAATATGTCTATAAATACCCTTTGTTCTAAGAAGACGATGCTCACTTCTTCCAT
ATTTTCTCTCTCCTGTTCTAATGGGTGATTCAAGGCAACCCAGACTCTCTTTAAGAGAGGTTGTTCAATT
GAAGGAAGAACAGGATGCTTTCTGGGTAAAATATCAAAACTTCTTAATGTCACATGAAGATATGCTTGGG
TCGTTTTGTAGACGCCATGGAAGAAGAGTGAAAGCTTATCCTAAGTTTCCCAGCTACGGACCTCAACGTA
TGGTAAACAGATATAGGATTATATTTGATGTTAGGTTAGATCAGTGTTCGTCTTGTAGTGAATCACTACA
AGATGTTAGACAATACTCAAATCCTACCAAAGAAGATGATTGGTTGCCATTATTTCAGAATAGGGGATTA
GATGTGTAATATTCATCTTCAGTTATATGTAATTCAGATGTAAGTTGTTATGATAATAAATAAATTGTTT
ATGTTGTTGGTAGATTGTTATGTTATTGTGGTTAGTGGCGATGAAGAATAATATATTATATTATGATACT
TTACTCAATTAACAGGCAATAAGAAGACAGACATGTCTCACAGTGAATATAGATAAATTATTGAACACGT
TGTCTCTACTCCGCGCAGCGGTATGTCTCATCCTTAATAATGGATCAAGAGGCCTAGGAAGGCCCAATAG
AGATAGGCCCAATATATTACATTGTCTTATGATCAAATGACGTCATTTGATCCCGGGATGAGCTGGCACG
GGGCTTAGTATT
>PYSV_[AT;15]_DNA-U2_KC979059

ACCCCCGCGCCAGGATCAGCGGAGTCACTACGTGGCACTAATGCCAACGTGGCAGGGTTGGACCCCACACTCCACTACG

TGTTTATAACACGGATACATAGGTTGCTTCCTCGGTAAGGAAGCGTGAAAGAAACCGCGTGGTCCCCATGTTGCTTTCC

ATATGCTTTAATGCTTTTTAATGTGTGGTTGAGATTTAATCTTGTTCGAGGCGTACAAAGAAAGCTTTGCTTTACCCAT

CTATAAATAGTGGTGAAGAAGAAGCTATTGTTCATCTTCTTCACCTTCATCTGCTATTCAATTATGACTACTGCCGCTC

AAAACAAGCTTACGATGCCTCAAGTAAGTCAATTACAAGCAGAACAAGATGCGTTCTGGGATGAATATGAACGATATAT

TCATTCAAATGAAGATATGCTTGGCAAGTTCTGCAGACGCCATGGAAGAAGCGTCAAAGCTTATCCGAGGTTACCCAGT

ACCGCACCATCTCGTCTTACAGGTCTGTACAGGATTGTGTATGATATTCAGCTTCAAGAGTGTTATATGTGTTGTCTAG

AAGATGATTGTGGTCATATTACTGATCTGCCAAACGTTGTAGAAACACCTATGGTGTTAAGATGTTCCGATGTAACGCA

TACGAATTGTAGTGCTTGTAGCACACATATGCATCAAATGTAAAATGTTTATTAATAAAATGTTATTATGATACTTCGC

GTGTTCTGGGAATAATATTTTAATATTATGTTACTATTGTACTATCTCACGCTCTCACGCGCTGCTCAACGAAGAAGAC

TCTACGTTGTATTTACAATATTAATATCTAAATAATTATTGCTATTATTTTCTCTCCCTTCGCGAAGCGCTATGTCTCA

GCCCAATAGGCCCAATAAGTACTTAAGCCCAATTGTATATTTATTATTGGGATCAAATAACACTATTTGATCCCGGGAC

AGGCTGGCGCGGGGCTTAGTATT
>PYSV_[AT;15]_DNA-U2_KC979060

ACCCCCGCGCCAGGATCAGCGGAGTCACTACGTGGCACTAATGCCAACGTGGCAGGGTTGGACCCCACACTCCACTACG

TGTTTATAACACGGATACATAGGTTGCTTCCTCGGTAAGGAAGCGTGAAAGAAACCGCGTGGTCCCCATGTTGCTTTCC

ATATGCTTTAATGCTTTTTAATGTGTGGTTGAGATTTAATCTTGTTCGAGGCGTACAAAGAAAGCTTTGCTTTACCCAT

CTATAAATAGTGGTGAAGAAGAAGCTATTGTTCATCTTCTTCACCTTCATATTTTTTAATGGCGAGTTACAGAGAACAT

CGGTTAACGATGCGAGAGGTTGTTCAGCTTCGTGATGAACAAGAGAAGTTCTGGGTAGCTTATCAAAACTATATACACG

AGCATGAAGATATGTTAGGCAAGTTCTGCAGACGCCATGGAAGAAGCGTCAAAGCTTATCCAAGAATACCTAGTTATGG

TCCCAAACGTCTTGTGCGTCGTTATCGGATTgTGTATGACATTAAGGTTAAAGATTGTTATATGTGTTGCTTAGAGGAC

GACTGCCGTCAATATACCAATCCGACAAAGGAAGACGACTGGTTGCCGTTGTTTCAGCCTTCGTCTTCTCGGAAAAGAA

ATTGTATTAAACCTGAACCATGAATGTCATGTCGATGCCTTGTATTATTTTATTTGATAAATAAAATGTTATTATGATA

CTTCGCGTGTTCTGGGAATAATATTTTAATATTATGTTACTATTGTACTATCTCACGCTCTCACGCGCTGCTCAACGAA

GAAGACTCTACGTTGTATTTACAATATTAATATCTAAATAATTATTGCTATTATTTTCTCTCCCTTCGCGAAGCGCTAT

GTCTCAGCCCAATAGGCCCAATAAGTACTTAAGCCCAATTGTATATTTATTATTGGGATCAAATAACACTATTTGATCC

CGGGACAGGCTGGCGCGGGGCTTAGTATT
>PNYDV_[AT;1]_DNA-U2_KC979049

ACCCCCGTGCCAGGATCAGGGGATCACTTTAAATACATCTCGACCGTTCATTTGAATGACACGTGTATGCTCAAGATTA

ACTCTTGAGTGCTAAGGCGGGAAAAACTAATTCAAAAGATTCTTTGCTTCGCCTCGAAGCAAAGGTGGTCCCACTTGCG

CAAGTGGGCGTCGATAGTGCGGTTACTTTCCCAGGGTATTCTGGGAAACTTCCTCTGAAAGCTTGTTCAGAAATCCTAT

AAATAGTGGTGTTCTTCATGTTAATCATTCTATTTTGTTTTTGTCATGGTGGAAATTAATTCTCGTCTCTCTATGAGAG

ACGTAATAGTTATGAGGGCAGAGCAGGATGCGTTCTGGGTTTCGTATGAGAGTTATCTTCATTTTAATGAAGATATGGT

TGGAATTCGCTGTCGTCGTCATGGAAGAAGAGTGAAGGCATATCCGCGATTTTCTAAATCGGGTCCAGTTCGTCTCCGA

TCAAGAACAAGGTTAGTTTATGATATCTTGGTTGAAGACTGTGATATGTGCCAACGTGAACGGGATGTTCATCAGTACT

CAAATCCGTCAAAGGAAGAAGACTGGATTTATTTATTTAATTCATCTGCAGAACCTACTTCTTCATCAATTCATGAATT

GATGTAACTGTGTATGAAGCAGATGAATTGTTATTGTAATAACAAAAATTGTATTCTGAATTATGGAATAAAATGGAAA

TTTATTATATTTTTGTTGTTTATGGTGTTATGTTTATTATGTTGTGTGACCGGTGGAGAAGACGATGAATAGGGATTAT

GGAAGACGGACAGGTGTCCTTCACACATCTCAACAAATACTATTGCTATTGTTTTGAAATACCACGCGAAGCTATATGC

TTTGGGCCGGAAGGCCCAATAAGGACTTAGGCCCAATTATAAATTGGGTATTGGGATCAAATAGTGTCATTTGGCACTA

TTTGATCCCGGGACAGGCTGGCACGGGGCTTAGTATT
>PNYDV_[DE;15]_DNA-U2_JN133284

ACCCCCGTGCCAGGATCAGGGGATCACTTTAAATACATCTCGACCGTTCATTTGAATGACACGTGTATGCTCAAGATTAACTCTTGAGTGCTAAGGCGGGAAAAACTAATTCAAAAGATACTTTGCTTCGCCTCGAAGCAAAGGTGGTCCCACTTGCGCAAGTGGGCGTCGATAGTGCGGTTACTTTCCCAGGGTATTCTGGGAAACTTCCTCTGAAAGCTTGTTCAGAAATTCTATAAATAGTGGTGTTCTTCATGTTAATCATTCTATTTTGTTTTTGTCATGGTGGAAATTAATTCTCGTCTCTCTATGAGAGACGTAATAGTTATGAGGGCAGAGCAGGATGCGTTCTGGGTTTCGTATGAGAGTTATCTTCATTTTAATGAAGATATGGTTGGAATTCGCTGTCGTCGTCATGGAAGAAGAGTGAAGGCATATCCCCGATTTTCTAAATCGGGTCCAGTTCGTCTCCGATCAAGAACAAGGTTAGTTTATGATATCTTGGTTGAAGACTGTGATATGTGCCAACGTGAACGGGATGTTCATCAGTACTCAAATCCGTCAAAGGAAGAAGACTGGATTTATTTATTTAATTCATCTGCAGAACCTACTTCTTCATCAATTCATGAATTGATGTAACTGTATATGAAACAGATGAATTGTTATTGTAATAACAAAAATTGTATTCTGAATTATGGAATAAAATGGAAATTTATTATATTTTTGTTGTTTATGGTGTTATGTTTATTATATTGTGTGATCGGTGGAGAAGACGATGAATAGGGATTATGGAAGACGGACAGGTGTCCTTCACACATCTCAACAAATACTATTGCTATTGTTTTGAAATACATCGCGAAGCTATATGCTTTGGGCCGGAAGGCCCAATAAGGACTTAGGCCCAATTATAAATTGGGTATTGGGATCAAATAGTGTCATTTGGCACTATTTGATCCCGGGACAGCCTGGCACGGGGCTTAGTATT


3. Nanovirus_DNA-U4_all_selected_orderd.fas
>FBNYV-[ES;R4]_DNA-U4_KC979034

ACCCCCGCCCCAGGTTCAGCGGAGTCATACGGACGCAAGGATAGCCATTGGATTGTAAGACACGTGTACAATCAGGATC

TGTGATTCGTGAAGCGAATCTGACGGAAGATTGTACACTTTATTAACTGTTGTGTTCACACTTGCTTTACTTGAGTAGC

AAGTGGATACTGGTCCCCACCATGTTAACATGTCTAGTAGTTGGATACAGCTGTAATGATGTGACATATATAAATGAAT

ATTTTTAATTATGAAGCGTTCTATGTACGCTTCATTTGTCTATATTAACACCTTCTGCTAGAAGGTAGCTCATTGTTTT

TTAAATATCTCTTCAGATCCGAAGAGCGCTATTTCAGATGGAAGTACGCTTTCTATTACTTCTTCTTCTCGTCGTTGTG

GTTATTAACCCATCTCTAGTTGTCAATATGGTTCTGGGTTATATGTTGGGGTTGTTGTTAAGGAAGAACTACTCTAGAT

TGAAATCAATCATGGGAAGTAACAATACATATGAAGAAGAAGATCGTCCTGCTTCAGTTGATGTTGCAAATCCATTTGC

AGATGTGGATACGGATGTTATGCAGCATTTAAAGACGCTTGGACTTGATTCAAAGGTTGATGAAGAAGATGTGGAGTAT

TTTAAACGGTTCTGGCAATCAATGATACGCAACAAATAGCTATACAGAAGTTTTGCTTGCAGGGTATGGAATGTAATAT

TAGAAATAATATAATAGTTTATTATATATTGTGTTGTTGGGCCTAGGAGCTATTGGGCCTATTGGGCCAATAGATAATC

ACTTCATGTGAGCCAGTATAATAAACTGTGATGTAATTATATTAATTGTTGTGATATAAAGAATATTTACAAATGATAA

ATAATTTTTAATATGTTATTGATATTGTTTTAATTACTACGCGAAGCGTTATGTTTTAAATTATATGACATATGACGTC

ATGTGATCCCTTGCTGAGCTGGGGCGGGGCTTAGTATT
>FBNYV-[ES;R7]_DNA-U4_KC979042

ACCCCCGCCCCAGGTTCAGCGGAGTCATACGGACGCAAGGATAGCCATTGGATTGTAAGACACGTGTACAATCAGGATC

TGTGATTCGTGAAGCGAATCTGACGGAAGATTGTACACTTTATTAACTGTTGTGTTCACACTTGCTTTACTTGAGTAGC

AAGTGGATACTGGTCCCCACCATGTTAACATGTCTAGTAGTTGGATACAGCTGTAATGATGTGACATATATAAATGAAT

ATTTTTAATTATGAAGCGTTCTATGTACGCTTCGTTTGTCTATATTAACACCTTCTGCTAGAAGGTAGCTCATTGTTTT

TTAAATATCTCTTCAGATCCGAAGAGCGCTATTTCAGATGGAAGTACGCTTTCTATTACTTCTTCTTCTCGTCGTTGTG

GTTATTAACCCATCTCTAGTTGTCAATATGGTTCTGGGTTATATGTTGGGGTTGTTGTTAAGGAAGAACTACTCTAGAT

TGAAATCAATCATGGGAAGTAACAATACATATGAAGAAGAAGATCGTCCTGCTTCAGTTGATGTTGCAAATCCATTTGC

AGATGTGGATACGGATGTTATGCAGCATTTAAAGACGCTTGGACTTGATTCAAAGGTTGATGAAGAAGATGTGGAGTAT

TTTAAACGGTTCTGGCAATCAATGATACGCAACAAATAGCTATACAGAAGTTTTGCTTGCAGGGTATGGAATGTAATAT

TAGAAATAATATAATAGTTTATTATATATTGTGTTGTTGGGCCTAGGAGCTATTGGGCCTATTGGGCCAATAGATAATC

ACTTCCTGTGAGCCAGTATAATAAACTGTGATGTAATTATATTAATTGTTGTGATATAAAGAATATTTACAAATGATAA

ATAATTTTAATATGTTATTGATATTGTTTTAATTACTACGCGAAGCGTTATGTTTTAAATTATATGACATATGACGTCA

TGTGATCCCTTGCTGAGCTGGGGCGGGGCTTAGTATT
>FBNYV-[ES;Mu29D]_DNA-U4_KC979026

ACCCCCGCCCCAGGTTCAGCGGAGTCATACGGACGCAAGGATAGCCATTGGATTGTAAGACACGTGTACAATCAGGATC

TGTGATTCGTGAAGCGAATCTGACGGAAGATTGTACACTTTATTAACTGTTGTGTTCACACTTGCTTTACTTGAGTAGC

AAGTGGATACTGGTCCCCACCATGTTAACATGTCTAGTAGTTGGATACAGCTGTAATGATGTGACATATATAAATGAAT

ATTTTTAATTATGAAGCGTTCTATGTACGCTTCGTTTGTCTATATTAACACCTTCTGCTAGAAGGTAGCTCATTGTTTT

TTAAATATCTCTTCAGATCCGAAGAGCGCTATTTCAGATGGAAGTACGCTTTCTATTACTTCTTCTTCTCGTCGTTGTG

GTTATTAACCCATCTCTAGTTGTCAATATGGTTCTGGGTTATATGTTGGGGTTGTTGTTAAGGAAGAACTACTCTAGAT

TGAAATCAATCATGGGAAGTAACAATACATATGAAGAAGAAGATCGTCCTGCTTCAGTTGATGTTGCAAATCCATTTGC

AGATGTGGATACGGATGTTATGCAGCATTTAAAGACGCTTGGACTTGATTCAAAGGTTGATGAAGAAGATGTGGAGTAT

TTTAAACGGTTCTGGCAATCAATGATACGCAACAAATAGCTATACAGAAGTTTTGCTTGCAGGGTATGGAATGTAATAT

TAGAAATAATATAATAGTTTATTATATATTGTGTTGTTGGGCCTAGGAGCTATTGGGCCTATTGGGCCAATAGATAATC

ACTTCCTGTGAGCCAGTATAATAAACTGTGATGTAATTATATTAATTGTTGTGATATAAAGAATATTTACAAATGATAA

ATAATTTTAATATGTTATTGATATTGTTTTAATTACTACGCGAAGCGTTATGTTTTAAATTATATGACATATGACGTCA

TGTGATCCCTTGCTGAGCTGGGGCGGGGCTTAGTATT
>FBNYV-[TU;F4]_DNA-U4_KX431431
ACCCCCGCCCCAGGTTCAGCGGAGTCATACGGACGCAAGGATAGCCATTGGATTGTAAGACACGTGTACA
ATCAGGATCTGTGATTCGTGAAGCGAATCTGACGGAAGATTGTATACTTTATTAACTGTTGTGTTCACAC
TTGCTTTACTTGAGTTGCAAGTGGATCGTGGTCCCTACCACGTTATCATGTCTAGTAGTTGGATACAGCT
GTAATGATGTGACATATATAAACGAATATTTTTAATTATGAAGCGTTCTATGTACGCTTCACCTGTCTAT
ATTAACACCTTCTGCTAGAAGGTAGCTCATTGTTTTTTAAATACCTCTTCAGATCTGAAGAGCGCTATTT
CAGATGGAAGTACGCTTTCTATTACTTCTTCTTCTCGTCGTTGTGGTTATTAACCCATCTCTAGTTGTCA
ATATGGTTTTGGGTTATATGTTGGGGTTGTTGTTAAGGAAGAACTACTCTAGATTGAAATCAATCATGGG
AAGTAACAACACATATGAAGAAGAAGATCGTCCTGCTTCAGTTGATGTTGCAAATCCATTTGCAGATGTG
GATACGGATGTTATGCAGCATTTGAAGACGCTTGGACTTGATTCAAAGGTTGATGAAGAAGATTTGGAGT
ATTTGAAACGGTTCTGGCAATCAATGATACGCAACAAATAGCTATACAGAAGTTTTGCCTGCAGGGTATG
GAATGTAATATTAGAAATAATATAATAGTTTATTATATATTGTGTTGTTGGGCCTAAGAGCTATTGGGCC
TATTGGGCCAATAGATAATCACTTCCTGTGAGCCAGTATAATAAACTGTGATGTAATTATATTAATTGTT
GTGATATAAAGAATATTTACAAATGTTAAATAATATTTAATATGTTATTGATATTGTTTTAATTACTACG
CGAAGCGTTATGTTTTAATTTGTATGACTTATGACGTCATGTGATCCCTTGCTGAGCTGGGGCGGGGCTT
AGTATT
>FBNYV-[TU;F9]_DNA-U4_KX431434
ACCCCCGCCCCAGGTTCAGCGGAGTCATACGGACGCAAGGATAGCCATTGGATTGTAAGACACGTGTACA
ATCAGGATCTGTGATTCGTGAAGCGAATCTGACGGAAGATTGTATACTTTACTAACTGTTGTGTTCACAC
TTGCTTTACTTGAGTTGCAAGTGGATCGTGGTCCCTACCACGTTATCATGTCTAGTAGTTGGATACAGCT
GTAATGATGTGACATATATAAACGAATATTTTTAATTATGAAGCGTTCTATGTACGCTTCACCTGTCTAT
ATTAACACCTTCTGCTAGAAGGTAGCTCATTGTTTTTTAAATACCTCTTCAGATCTGAAGAGCGCTATTT
CAGATGGAAGTACGCTTTCTATTACTTCTTCTTCTCGTCGTTGTGGTTATTAACCCATCTCTAGTTGTCA
ATATGGTTTTGGGTTATATGTTGGGGTTGTTGTTAAGGAAGAACTACTCTAGATTGAAATCAATCATGGG
AAGTAACAACACATATGAAGAAGAAGATCGTCCTGCTTCAGTTGATGTTGTAAATCCATTTGCAGATGTG
GATACGGATGTTATGCAGCATTTAAAGACGCTTGGACTTGATTCAAAGGTCGATGAAGAAGATTTGGAGT
ATTTGAAACGGTTCTGGCAATCAATGATACGCAACAAATAGCTATACAGAAGTTTTGCCTGCAGGGTATG
GAATGTAATATTAGAAATAATATAATAGTTTATTATATATTGTGTTGTTGGGCCTAAGAGCTATTGGGCC
TATTGGGCCAATAGATAATCACTTCCTGTGAGCCAGTATAATAAACTGTGATGTAATTATATTAATTGTT
GTGATATAAAGAATATTTACAAATGTTAAATAATATTTAATATGTTATTGATATTGTTTTAATTACTACG
CGAAGCGTTATGTTTTAATTTGTATGACTTATGACGTCATGTGATCCCTTGCTGAGCTGGGGCGGGGCTT
AGTATT
>FBNYV-[TU;S01]_DNA-U4_KX431435
ACCCCCGCCCCAGGTTCAGCGGAGTCATACGGACGCAAGGATAGCCATTGGATTGTAAGACACGTGTACA
ATCAGGATCTGTGATTCGTGAAGCGAATCTGACGGAAGATTGTATACTTTATTAACTGTTGTGTTCACAC
TTGCTTTACTTGAGTTGCAAGTGGATCGTGGTCCCTACCACGTTATCATGTTTAGTAGTTGGATACAGCT
GTAATGATGTGACATATATAAACGAATATTTTTAATTATGAAGCGTTCTATGTACGCTTCACCTGTCTAT
ATTAACACCTTCTGCTAGAAGGTAGCTCATTGTTTTTTAAATACCTCTTCAGATCTGAAGAGCGCTATTT
CAGATGGAAGTACGCTTTCTATTACTTCTTCTTCTCGTCGTTGTGGTTATTAACCCATCTCTAGTTGTCA
ATATGGTTTTGGGTTATATGTTGGGGTTGTTGTTAAGGAAGAATTACTCTAGATTGAAATCAATCATGGG
AAGTAACAACACATATGAAGAAGAAGATCGTCCTGCTTCAGTTGATGTTGCAAATCCATTTGCAGATGTG
GATACGGATGTTATGCAGCATTTAAAGACGCTTGGACTTGATTCAAAGGTCGATGAAGAAGATTTGGAGT
ATTTGAAACGGTTCTGGCAATCAATGATACGCAACAAATAGCTATACAGAAGTTTTGCTTGCAGGGTATG
GAATGTAATATTAGAAATAATATAATAGTTTATTATATATTGTGTTGTTGGGCCTAAGAGCTATTGGGCC
TATTGGGCCAATAGATAATCACTTCCTGTGAGCCAGTATAATAAACTGTGATGTAATTATATTAATTGTT
GTGATATAAAGAATATTTACAAATGTTAAATAATATTTAATATGTTATTGATATTGTTTTAATTACTACG
CGAAGCGTTATGTTTTAATTTGTATGACTTATGACGTCATGTGATCCCTTGCTGAGCTGGGGCGGGGCTT
AGTATT
>FBNYV-[TU;F12]_DNA-U4_KX431433
ACCCCCGCCCCAGGTTCAGCGGAGTCATACGGACGCAAGGATAGCCATTGGATTGTAAGACACGTGTACA
ATCAGGATCTGTGATTCGTGAAGCGAATCTGACGGAAGATTGTATACTTTATTAACTGTTGTGTTCACAC
TTGCTTTACTTGAGTTGCAAGTGGATCGTGGTCCCTACCACGTTATCATGTTTAGTAGTTGGATACAGCT
GTAATGATGTGACATATATAAACGAATATTTTTAATTATGAAGCGTTCTATGTACGCTTCACCTGTCTAT
ATTAACACCTTCTGCTAGAAGGTAGCTCATTGTTTTTTAAATACCTCTTCAGATCTGAAGAGCGCTATTT
CAGATGGAAGTACGCTTTCTATTACTTCTTCTTCTCGTCGTTGTGGTTATTAACCCATCTCTAGTAGTCA
ATATGGTTTTGGGTTATATGTTGGGGTTGTTGTTAAGGAAGAACTACTCTAGATTGAAATCAATCATGGG
AAGTAACAACACATATGAAGAAGAAGATCGTCCTGCTTCAGTTGATGTTGCAAATCCATTTGCAGATGTG
GATACGGATGTTATGCAGCATTTAAAGACGCTTGGACTTGATTCAAAGGTCGATGAAGAAGATTTGGAGT
ATTTGAAGCGGTTCTGGCAATCAATGATACGCAACAAATAGCTATACAGAAGTTTTGCTTGCAGGGTATG
GAATGTAATATTAGAAATAATATAATAGTTTATTATATATTGTGTTGTTGGGCCTAAGAGCTATTGGGCC
TATTGGGCCAATAGATAATCACTTCCTGTGAGCCAGTATAATAAACTGTGATGTAATTATATTAATTGTT
GTGATATAAAGAATATTTACAAATGTTAAATAATATTTAATATGTTATTGATATTGTTTTAATTACTACG
CGAAGCGTTATGTTTTAATTTGTATGACTTATGACGTCATGTGATCCCTTGCTGAGCTGGGGCGGGGCTT
AGTATT
>FBNYV-[TU;F10]_DNA-U4_KX431432
ACCCCCGCCCCAGGTTCAGCGGAGTCATACGGACGCAAGGATAGCCATTGGATTGTAAGACACGTGTACA
ATCAGGATCTGTGATTCGTGAAGCGAATCTGACGGAAGATTGTATACTTTATTAACTGTTGTGTTCACAC
TTGCTTTACTTGAGTTGCAAGTGGATCGTGGTCCCTACCACGTTATCATGTTTAGTAGTTGGATACAGCT
GTAATGATGTGACATATATAAACGAATATTTTTAATTATGAAGCGTTCTATGTACGCTTCACCTGTCTAT
ATTAACACCTTCTGCTAGAAGGTAGCTCATTGTTTTTTAAATACCTCTTCAGATCTGAAGAGCGCTATTT
CAGATGGAAGTACGCTTTCTATTACTTCTTCTTCTCGTCGTTGTGGTTATTAACCCATCTCTAGTTGTCA
ATATGGTTTTGGGTTATATGTTGGGGTTGTTGTTAAGGAAGAACTACTCTAGATTGAAATCAATCATGGG
AAGTAACAATACATATGAAGAAGAAGATCGTCCTGCTTCAGTTGATGTTGCAAATCCATTTGCAGATGTG
GATACGGATGTTATGCAGCATTTAAAGACGCTTGGACTTGATTCAAAGGTCGATGAAGAAGATTTGGAGT
ATTTGAAACGGTTCTGGCAATCAATGATACGCAACAAATAGCTATACAGAAGTTTTGCTTGCAGGGTATG
GAATGTAATATTAGAAATAATATAATAGTTTATTATATATTGCGTTGTTGGGCCTAAGAGCTATTGGGCC
TATTGGGCCAATAGATAATCACTTCCTGTGAGCCAGTATAATAAACTGTGATGTAATTATATTAATTGTT
GTGATATAAAGAATATTTACAAATGTTAAATAATATTTAATATGTTATTGATATTGTTTTAATTACTACG
CGAAGCGTTATGTTTTAATTTGTATGACTTATGACGTCATGTGATCCCTTGCTGAGCTGGGGCGGGGCTT
AGTATT
>FBNYV-[AZ;13.5]_DNA-U4_KC979016

ACCCCCGCCCCAGGTTCAGCGGAGTCATACGGACGCAATTATAGCCATTGGATTGTAAGACACGTGTACAATCAGGATC

TGTGATTCGTGAAGCGAATCTGACGGAAGATTGTATACTTTATTCGTTGATGTGTTCACACTTGCTTTACTTGTGTAGC

AAGTGGGCACTGGTCCCCACCACGTGCATATGTTAGATAATGGTATACAGCTGTAACGATGTGACAGATATAAATGAAT

ATTTTAATTATGAAGCGTTCTATGTACGCTTCATCTGTTCTATATTAACACCTTCCGCTAGAAGGCAGCTCATTTGTTT

TTTAAATACCTCTTCAGATTTGAAGAGCGCTAACTCTGATGGAAGCACGCTTTCTATTATTTCTTCTTCTAGTCGTTGT

GGTTATTAACCCATCTCTAGTTGTCAATATGGTTTTGGGTTATATGTTGGGGTTGTTGTTAAAGAAGAACTATTCTACA

TTGAAATCAATCATCGGAAGTAATAAGACATATGAAGAAGAAGATCGTCGTGATGCTGTTGATGTTGCAAATCCATTTG

CAGATGTTGATACGGATGTTATGCAGCATTTGAAGACGCTCGGTCTCGATTCAAAGGTTGACGAAGAAGATGTGGAGTA

TTTCAAACGCTTCTGGCAATCAATGATACGGAACAGATAGTGAGACAGCAGACGTTGCGTGTAGAATATTGAAATTAAT

ATTAGAAAAAATTTATTAGTTTATTATATATTGTGTTGTTGGGCCTAGGAGCTATTGGGCCTATTGGGCCAATAGATAA

TCCTTCGTGTATGTCTATATAATAAACTGTATTGTAATTCTATTAATAGTTGTGATATAAAGAATACTTATAAATGTTA

ATTAATATTTAATATGTTATTGATATTGTTTTTATTACTACGCGAAGCGATATGTTTTAAATTATATGACGTATGACGT

CATATGATCCCTTGCTGAGCTGGGGCGGGGCTTAGTATT
>FBNYV-[MA;23]_DNA-U4_GQ274024

ACCCCCGCCCCAGGTTCAGCGGAGTCATACGGACGCAAGGATAGCCATTGGATTGTAAGACACGTGTACAATCAGGATCTGTGATTCGTGAAGCGAATCTGACGGAAGATTGTACACTTTAATGGTTGTTGTGTTCACACTTGCTTTATTTGAATAGCAAGTGGATACTGGTCCCCACCACGTGCAATGCTAAGTAGTTGTATACAGCTGTAATGATGTGACATATATAAATGAATATTTTTATTTATGAAGCGTTCTATGTACGCTTCTTTTGTTCTATATTAACACCTTCTGCTAGAAGGTAGCTCAGTTGGTTTTAAAATCTCTCTTCAGATCTGAAGAGCGCTAGTTCAGATGGAAGTTCGCTTGTTGTTCTTTCTACTTCTCATCGTTGTGGTTATTAATCCATCTCTTGTCGTCAATATGGTCTTTGGTTATATGATGGGGTTGTTACTACGGAATAATTATTCCAGATTGAAAGCCATGATGAGAAGTAATAAGACCGAGGAGGAAGGATGTCGTCATGACGCTGTGGATGTCTCAAATCCATTTGAAGATGTTGATACAGATGTTATGCAGCATTTGAAGAGGCTTGGACTTGATTCAAAGGTTGATGAAGAAGATGTGGAGTATTTCAGACGGTTCTGGCAATCAATGATACGCAACAAATAGTTACACAGAAGAAGCAGCTTTAGAGTATGTACGTAATATCAGATATAATATTTTATTATATATTGTGTATTGGGCCTAAGAGCTATTGGGCCTATTGGGCCAATAGATATTCATTTGGTGTAATCATATATAATAAACTGTAATGTAATTATATCCATTGTTGTGATATAAATAGTTAATATAAATGTTAACTAATATTTAATATGTTATTGAGATTGTTTTAATTACTACGCGAAGCGTTATGTTTTTAATTGTATTACAAGTGACGTCACTTGATCCCTTGCTGAGCTGGGGCGGGGCTTAGTATT
>FBNYV-[SY;292-88]_DNA-U4_AJ749903

ACCCCCGCCCCAGGTTCAGCGGAGTCATTTAGACGTAAGGATAGCCATTGGATTGTAAGACACGTGTACAATCAGGATCTGTGATTCGTGAAGCGAATCTGACGGAAGATTGTGCACTTTAATTGTTGTCGTGTTCACACTTGCTTTACTTGAATAGCAAGTGAATACTGGTCCCCACCACGTGCAATGTTAAGTAGTTGTATACAGCTGTAATGATGTGACATTTATAAATGAATATTTATTTATTTACGAAGCGTTGTATGTACGCTTCCTTTCTCCTATATTAACACCTTCGGCTAGAAGGTAGCTCAGTTGGTTTTAAAATATCTCTTCAGATCTGAAGAGCGCTTGTGTAGATGGAAGTTCGCTTTCTATTATTTCTTCTTCTCCTCGTTTTGGTTATTAATCCATCTCTTGTCGTCAATATGGTGTTTGGTTATATGTTCGGGTTGTTACTACGGAATAACTATTCCAGACTGAAAGCCATGATAAGAAGTAATAAGCCCGAGGAGGAAGAAGAACGTCATGATGCTGTTGATGTTTCAAATCCATTTGAAGATGTTGATACAGATGTTATGCAGCATTTGAAGACGCTTGGACTTGATTCAAAGGTCGATGAAGAAGATGTGGAGTATTTAAAACGATTTTGGCAATCAATGTTACGCAACAAATAGTTAGCCAGAAGATGCCGCTTGCGGAGTATGGAACGTTATATCAGAAATAATATAATAGTTTATTATATTTTGTGTTGTTGGGCCTTAGTGCTATTGGGCCTATTGGGCCAATAGATATTCAGTTCGTGTATTCCTATATAATAAACTGTAACGTAATTATATCCATTGTTATGCCATAAAGAATAAATACAAATGTTAACTAATATTTAATATGATATTGATATTGTTTTAATTACTACGCGAAGCGATATGTTTTTAATTGTATTAAATATGACGTCACTTGATCCCTTGCTGAGCTGGGGCGGGGCTTAGTATT
>FBNYV-[IR;s36]_DNA-U4_KX431429
ACCCCCGCCCCAGGTTCAGTGGAGTCATTTAGACGTAAGGATAGCCATTGGATTGTAAGACACGTGTACA
ATCAGGATCTGTGATTCGTGAAGCGAATCTGACGGAAGATTGTGCACTTTAATTGTTGTCGTGTTCACAC
TTGCTTTACTTGAATAGCAAGTGAATACTGGTCCCCACCACGTGCAATGTTACGTAGTTGTATACAGCTG
TAAGGCTGTGACATTTATAAATGAATATTTTTTATTCATGAAGCGTTGTATGTACGCTTCCTTTGTCCTA
TATTAACACCTTCGGCTAGAAGGTAGCTCAGTTTGTTTTAAAATATCTCTTCAGATCTGAAGAGCGCTTG
TGTAGATGGAAGTTCGCTTTCTATTATTTCTTCTTCTCCTCGTTTTGGTTATTAATCCATCTCTTGTTGT
CAATATGGTGTTTGGTTATATGTTCGGGTTGTTACTACGGAATAACTATTCCAGACTGAAAGCCATGATA
AGAAGCAATAAATCCGAGGAGGAAGAAGAACGTCATGATGCTGTTGATGTTTCAAATCCATTTGAAGATG
TTGATACAGATGTTATGCAGCATTTAAAGACGCTTGGACTTGATTCAAAGGTCGATGAAGAAGATGTGGA
GTATTTCAAACGATTTTGGCAATCAATGTTACGCAACAAATAGTTAGCCAGAAGATGCCGCTTGCGGAGT
ATGGAACGTTATATCAGAAATAATATAATAGTTTATTATATTTTGTGTTATTGGGCCTAAGAGCTATTGG
GCCTATTGGGCCAATAGATATTCAGTTCGTGTATTCTTATATAATAAACTGTAACGTAATTATATCCATT
GTTGTGCCATAAAGAATAAATACAAATGTTAACTAATATTTAATATGATATTGATATTGTTTTAATTACT
ACGCGAAGCGATATGTTTTAATTGTATTAAACATGACGTCACTTGATCCCTTGCTGAGCTGGGGCGGGGC
TTAGTATT
>FBNYV-[SY;4]_DNA-U4_KX431430
ACCCCCGCCCCAGGTTCAGCGGAGTCATTTAGACGTAAGGATAGCCATTGGATTGTAAGACACGTGTACA
ATCAGGATCTGTGATTCGTGAAGCGAATCTGACGGAAGATTGTGCACTTTAATTGTTGTCGTGTTCACAC
TTGCTTTACTTGAATAGCAAGTGAATACTGGTCCCCACCACGTGCAATGTTACGTAGTTGTATACAGCTG
TAAGGATGTGACATTTATAAATGAATATTTTTTATTCATGAAGCGTTGTATGTACGCTTCCTTTGTTCTA
TATTAACACCTTCGGCTAGAAGGTAGCTCAGTTTGTTTTAAAATATCTCTTCAGATCTGAAGAGCGCTTG
TGTAGATGGAAGTTCGCTTTCTATTATTTCTTCTTCTCCTCGTTTTGGTTATTAATCCATCTCTTGTTGT
CAATATGGTGTTTGGTTATATGTTCGGGTTGTTACTACGGAATAACTATTCCAGACTGAAAGCCATGATA
AGAAGCAATAAATCCGAGGAGGAAGAAGAACGTCATGATGCTGTTGATGTTTCAAATCCATTTGAAGATG
TTGATACAGATGTTATGCAGCATTTAAAGACGCTTGGACTTGATTCAAAGGTCGATGAAGAAGATGTGGA
GTATTTCAAACGATTTTGGCAATCAATGTTACGCAACAAATAGTTAGCCAGAAGATGCCGCTTGCGGAGT
ATGGAACGTTATATCAGAAATAATATAATAGTTTATTATATTTTGTGTTATTGGGCCTTAGTGCTATTGG
GCCTATTGGGCCAATAGATATTCAGTTCGTGTATTCTTATATAATAAACTGTAACGTAATTATATCCATT
GTTGTGCCATAAAGAATAAATACAAATGTTAACTAATATTTAATATGATATTGATATTGTTTTAATTACT
ACGCGAAGCGATATGTTTTAATTGTATTAAATATGACGTCACTTGATCCCTTGCTGAGCTGGGGCGGGGC
TTAGTATT
>FBNYV-[EG;1-93]_DNA-U4_AJ749902

ACCCCCGCCCCAGGTTCAGCGGAGTCATTTAGACGTAAGGATAGCCATTGGATTGTAAGACACGTGTACAATCAGGATCTGTGATTCGTGAAGCGAATCTGACGGAAGATTGTGCACTTTAATTGTTGTCGTGTTCACACTTGCTTTACTTGAATAGCAAGTGAATACTGGTCCCCACCACGTGCAATGTTAAGTAGTTGTATACAGCTGTAATGATTAGACATTTATAAATGAATATTTTTTATTCATGAAGCGTTGTATGTACGCTTCCTTTGTTCTATATTAACACCTTCGGCTAGAAGGTAGCTCAGTTGGTTTTAAAATATCTCTTCAGATCTGAAGAGAGCTTGTGTAGATGGAAGTTCGCTTTCTATTATTTCTTCTTCTCCTCGTTTTGGTTATTAATCCATCTCTTGTCGTCAACATGGTGTTTGGTTATATGTTCGGGTTGTTACTACGGAATAACTATTCCAGACTGAAAGCCATGATAAGAAGTAATCAGACCGAGGAGGAAGAAGAACGTCATGAGGCTGTTGATGTTTCAAATCCATTTGAAGATGTCGATATAGATGTTATGCAGCATTTGAAGACGCTCGGACTTGACTCAAAGGTCGATGAAGAAGATGTGGAGTATTTCAGACGATTTTGGCAATCAATGTTACGCAACAAGTAGTTAGCCAGAAGATGCCGCTTGCGGAGTATGGAACGTTATTTCAGAAATAATATAAAAGTTTATTATGTTTTGTGTTGTTGGGCCTTAGTGCTATTGGACCTATTGGGCCAATAGATATTCAGTTCGTGTATTCCTATATAATAAACTGTAACGTAATTATATCCATTGTTGTGCCATAAAGAATAAATACAAATGTTAACTAATATTTAATATGATATTGATATTGTTTTTTATAAACTCCGCGAAGCGATATGTATTTAATTGTATTAAATATGACGTCACTTGATCCCTTGCTGAGCTGGGGCGGGGCTTAGTATT
>FBNYV-[AZ;13.5]_DNA-U4_KC979017

ACCCCCGCCCCAGGTTCAGCGGAGTCATACGGACGCAAGGATAGCCATTGGATTGTAAGACACGTGTACAATCAGGATC

TGTGATTCGTGAAGCGAATCTGACGGAAGATTGTACGCTTTATTAATTGTTGTGTTCACACTTGCTTTACTTGAAGAGC

AAGTGGATACTGGTCCCCACCACGTGCACATGTTTAGTAGTTGTATACAGCTGTAATGATGTGACATATATAAATGAAT

ATTTTAATAAGAAGCGTTCTATGTACGCTTCAATTGTTCTATATTAACACCTTCTGCCAGAAGGTAGCTCATTCGTTTT

AAATTCCTATTCAGATCTGAAGAGCGCTATCTCAGATGGAACTACGGTTTCTATTATTCATTCTTCTCGCCGTTGTGGT

TATTAACCCATCTCTTGTTATCAACATGGTTGTTGGTTATATGTTGGGGTTGTTGTTACGGAGTAATTATTCTAGGCTG

AAAGGAATTCTGGGAAGTAATAAGTCACAGGAAGAAGAAGATCGTCATGCTGCTGTTGATGTTTCAAATCCATTCGCTG

ATGTCGATACAGATGTTGTGCATTATTTGAAGACGCTCGGACTTGATTCACACGTTGATGAAGACGATGTTGAATATCT

TAGACGGTTCTGGCAATCAATGAGACGCAATAAATAATTATACCGGAGTAGTCGTTTGCAGAGTATGTCACTCAATATT

GGAATTAATATAATATTTTATTATATATTGTATTTCATGTAATTGGGCCTAATGGCTATTGGGCCTATTGGGCTAATCC

ATAACCATTTCGTGGATGTTATATAATAAACTGTAATGTAATTATAGTCATTGTTGTTATATAAAGAATAATTATAGAT

GATCATTAATATTTAATATATTGTTGATATTGTTTTTATTACTACGCGAAGCGATATGTTTAATTTATATGACGTATGA

CGTCATATGATCCCTTGCTGAGCTGGGGCGGGGCTTAGTATT
>FBNYV-[AZ;12]_DNA-U4_KC979007

ACCCCCGCCCCAGGTTCAGCGGAGTCATACGGACGCAAGGATAGCCATTGGATTGTAAGACACGTGTACAATCAGGATC

TGTGATTCGTGAAGCGAATCTGACGGAAGATTGTATACTTTATTAATTGCTGTGTTCACACTTGCTTTACTTGAATAGC

AAGTGGATACTGGTCCCCACCACGTGCACATGTTAAGTAGGTGTATACAGCTGTAATGATGTGACATATATAAATGAAT

ATTTTTAATAAGAAGCGTTCTATGTACGCTTCAATTGTTCTATATTAACACCTTCTGCTAGAAGGTAGCTCATTCGTTT

TTAAATACCTATTCAGATCTGAAGAGCGCTATCTCAGATGGAACTACGGTTTCTATTATTCATTCTTCTCGCCGTTGTG

GTTATTAACCCATCTCTTGTTATCAACATGGTTGTTGGTTATATGTTGGGGTTGTTGTTACGGAGTAATTATTCTAGGC

TGAAAGGAATTCTGGGAAGTAATAAGACAGAGGAAGAAGAAGATCGTCATGATGTTGTTGATGTTTCAAATCCATTCGC

TGATGTCGATGCGGATGTTATGCAGTACTTGAAGACGCTGGGACTAGATTCACACGTTGATGAAGATGATATGGAATAT

CTCAGACGGTTCTGGCAATCAATGAGACGTAATAAATAGGTATACAGGAGTAGTTGCTCATAGAGTATGTAACGCAATA

TTGATATTAATATAATAGTTTATTATATATTGTCTTTCATGTAACTGGGCCTAATAGCTAGTGGGCTTGATAAACAGGC

CCATACCACTTCGTGGATATTTATGTAATAAACTGATATTGTTTTAATTACTACGCGAAGCGTTTTGTTTAAATTGTAT

GACTTATGACGTCATATGATCCCTTGCTGAGCTGGGGCGGGGCTTAGTATT
>BMLRV-[AZ;47]_DNA-U4_KC978956

ACCCCCGCCCCGGGATCGGTAGAGTCATACGGACAAGACTATGACCGTTAGATTAAATGAATACGTGGATGGCTGAGAT

TTAATGTCAATTAAATGAATAAATAACTAAGCGTGCGGAGTACGCGTGAGACATAATGGTCCCACTTATATGCCTTTAC

TTAACTTTAAGTAAAGGATGGGATACAGCTGTAACGCGTCTTCTTCCGCACTCCACTAATATTCTTTCCTTCGAGGCGA

AGGAAAGCATCTCTCTGTCTATATAAGCATCGTCTTCGGCGATGTTTCATTGATTTAAGTTTTATTAGAAGCGTTTTTT

AATGGAACGGATGTTCCTTCTTCTTCTTCTGCTAATCGTGGTTATACTGAATCCTTTTCAGTTGATAATTATGATTATG

GGATTTGCTGTGGGTAGTTATGTTAAGAATAATTATTCAAGATTGAAGATGTTGTTCTTGTCTCGCAAGAACAAGGAAG

AAGAAGATAAGGAAGAAGAAGAACAACTCGTAACCCAGATTAAGAATCCGTTCGACGATGTCGATGAAGATGTTATCAG

TTATTTGAATAAACTGGGTTTGAATATGAAGATTGAAGACGATGACATGGAGTACATCAAAAGATTATGGGAGTCTATC

AGATGTAAGAAGTAAATGTAAATGTTGTCTTATGTTGGTTTAAATTAACTATATGTTAATTTAGGTATATTGTATATAT

GTTGTAATGATCTTAAGAATTAATAAAAATATATTTTTATTAATGTTATGTGGTGTTTATTGTATTGTGTTGATTGTTG

TGTTGAATCAATGTTAATGGTGAACAAAGAAGATGACCAGTATTTATTACAACTCTCTCTCTCTATCACACTCACAAGC

AAGACTATAATTTATgAATAATACTCCCGCGAAGCGGTATGGATCGTGAAGTTAGGCCCATTAAGGAGTTAGGCCCAAT

GAAAATGTGATCAAGTGACGTCACTTGATCCCTTGCTGAGCTGGGGCGGGGCTTAGTATT
>BMLRV-[AT;3]_DNA-U4_KC978947

ACCCCCGCCCCGGGTTCAGCAGAGTCATACGGACAACACTATGACCGTTAGATTGTATAGACACGTGGATGGCTGAGAT

TAAATATTAAATAAATGAAGAAACTAATAAGCGTGCGGAGTACGCGTGAGACATAATGGTCCCCACTCATGTGCCTTTA

CTTTACTTTAAGTAAAGGTTGGATACAGCTGTACGCGTCTTCTTTTGCACGCCACTAATTGTCTTTCCTTCGCCTCGAA

GGAAAGCATCTCTCTGCCTATAAAAGCATCGTCCTCGACGATGTTTTGAGTAATTTCGTCTGTGTTTAGAATCGTTTTT

TTAATGGAACGGATGTTCCTTCTTGCTCTTCTTCTCATCGTTGTTTTACTGAATCCTTTTCAGTTATTAATTATGATTA

TGGGATTTGTTGTGGGTAGTTATATTAGGAATAATTACTCAAGAATGAAGATGTTGATGTGGTCTCGGAAGATCAACGA

TGAAGAAGGCAAGGAAGATGAAGGAGAAGGAGAAGCAATAACCCAGGTGAAGAATCCGTTTGATGTTGTTGATGAAGAT

GTTGTTAGTTACTTGAGTAAATTGGGTTTGAATATGAAGATTGAAGACGATGACCTTGAGTATCTTCAAGGAATATGGG

ATTCTATCAGATGTAAGAAGTAAATTCATATTTTGTTTTAGCTTAGATTAAATTAACTATGTGTTAATTTAGGTTTGTT

GTAAATAAATTGTAATGTTCATGAGAATTAATAAAATTCATTTTATTAATGTTATATGGCGTTTATTGTATTGTTGTAC

TCATACGGATGAATAAATGTTAATAGTGAAGAAATAAGATGTGCAGTATCTATTCATCTCTCTCTACCTCACTCACACT

CTCGGAAATAATTTATGAATAAAACTCCCGCGAAGCGGCATTCAATAAATAATTATGTCAAATGAAGAGTTATGTTGAA

CTTAAATAATATCAAGTGACGTCACTTGATCCCGTGCTGAGCTGGGGCGGGGCTTAGTATT
>BMLRV-[SE;153]_DNA-U4_KC978965

ACCCCCGCCCCGGGTTCAGAGGAGTCATACGGACGAAACAATGACCGTTAGATGGAATGGATACGTGGATGGCTGAGAT

TAAACGTCAAATGAAAGAAGAAACTAATAAGCGTGCGGAGTACGCGTGAGACATAATGGTCCCCACTAGTATGCCTTTA

CTTTACTTTAAGTAAAGGTTGGATACAGCTGTAACGCGTCTTCTTTTGCACGCCACTAATTCTCTTTCCTTCGAGGCGA

AGGAAAGCATCTCTCTGCCTATATAAGCATCGTCCTCGACGATGTTACATTGATTTCATTATCATAGAAGCTCTTCTAA

ATGGAACGGATGTTCATTCTTTTTCTTCTTCTCATCGTTGTTTTACTGAATCCTTTTCAGTTAATAATTATGCTTATGG

GATTTCTTGTGGGTAGTTATATTAGGAATAATTACTCAAGATTGAAGATGTTGAGATGGTCTGGTAAGAAGAAAGAAGA

AGAAGACAAGGAAGATGAAGGAGATTCAATAACCCAGGTGAAGAATCCGTTTGATGTAGTTGATGAAGATGTTGTTAGT

TACTTGAATAAATTGGGTTTGAATATGAAGATTGAAGACGATGACCTTGAGTATCTTCAAGGAATATGGGATTCTATCA

GATGTAAGAAGTAAATGCATATATTGTTTTAATTAGTTTAAATTAACCCTGTGTTAATTTAGGTTTGTTGTAAATAAAT

TGTATTGCTTTGAGAATTAATAAAATATATATTTTATTAATGTTATATTGTGTTCATTGTATTGTTTTAATTGTTGTGA

TGAATAAATGTTAATTGTGATTGTAGACGTTGTTCAGTATTTATTCATCTCCCTCTCTCTATCGTTAACTCACACTCTC

GGAAATAAATTATGAATAATACTTCCGCGAAGCGGCATGGAGAAAATAATTATGATAAATAATGAGTTAGGCTTTGTAT

AAATAATATCAAGTGACGTCACTTGATCCCGTGCTGAGCTGGGGCGGGGCTTAGTATT
>CvLV-[FR;VcLV-Sam]_DNA-U4_MF535454

ACCCCCGTCCCGGGATCGGAGTCACGTACGGTATGACTATTAGCCGTTGGATCACTGGACACGTGTACAATCAGGATCT

GTGATTCGTGAAGCGAATCTGACGGAAGATTGTGCACTATCGCTTTACCGCCCACTTGCCAATATACTTTTGTGAGTGG

CCCACATTACTTTACATAGTGCATTACAGCTGTATCCAGCTTATATTTATTTAATTTAAATTAAATAAATACCTTTCAA

GCGTACTAGGCACGCTGAGTCTAGATCTATAAATAGAAGAGGCTTCTTATATTAATGCTTGTATCAGCATATAGTTGTT

CATCAACTATATTGTTTTCAATAAGATGAAACGTAGGTTTATTATGTTTTCGTTTCTTCTTTTAGTCTTTTTAAATTCT

TCCTTCGTCCTGAACTTGGTTCTGGGTTATGTTCTGGGTATTTTATTGAGGAAGAATTTACCTGGGTTAATGGAGTTAA

TTCAAGGTGAAGAAGAAGAAACGATGTTACACAAGAACGAAGACAATCCTTTCGCAAATGTTGATCAAGATGTTATAGC

TCATTTAAAGACGCTTGGATTGGATATGAAGGTTCAAGGAGAAGACGCAGATTACTTAAAGAAGTTATGGGAATCAATG

ATCGGTAGTCGTAGCGATAATTAATTAGTTATATTGTAATAATTAAACATACGTTTAATTATGATGCCGCGTTGTATCT

CACATGTAAATGATTCGTGAATAAAATATTCTATTTTATTGGGCCTATCTCTATTGGGCCTATTTGATATCAAGAAACG

CTTCGCTTATACATGTGTATCTATCATTTACAGTGTTAAATTAATTGTAACTCCAGAAATAATAATTACTAAGATGTAC

TAATCATTATTCTTGCCTTCTAATTACTCCGCGCAGCGGTATGTTAATGTTTATTTAGAATCAGCTGATGTCAGCTGAT

CCCATGATGACGTAGGGACGGGGCTTAGTATT
>PYSV-[AT;15]_DNA-U4_KC979061

ACCCCCCTCCCGGGATCAGAGCGCCTACTGAGAATGAATCTCAGCCATTCATTGTGGAGGCCACGTGGACGATCAGGAT

CTGTGATTCGAGAAGCGAATCTGACGGAAGATCGTCCACTACGCGTGAAAGTTATACTTGCTTCTGATTGGCCGAAATT

GCGGCTGTCCCCACCATGCTTTCCACTTGCTTTCCAGCTATGCCAGCTAATATATGTGAATTAATTTAATATAAATTAA

ATTAATAAATAGTGGCGTTGTGGGTACGCTACCTCCCACAGCTGTCTATAAAAGCCTAAATTGCTCCGATGCTTCATTG

CTAAGAAATAGTTTCTCTCTCTACATTTTTAGAGAGAGAGAGTCTCGTTATGGAACACCGGTTCCTTGTGTTCTTCCTT

CTGGGTCTCGCTGCGTTAAATTCATCGTTCGTATTGAATTTAATTCTGGGTTATGTTTTAGGTATTTTATTACGGAAGA

ACATGTCAAAGTTGCGATCCTTGCTCTCAGGTGAAGATGAAGTTGAAGTCCTGCCTGAAGACGTCGTTTCCGTAGAAGG

TGTTGCTGAAGATGTTCGAGATCATCTAAAGACACTGGGTCTCGACGTGAAGGTTGAAGGTGAAGATTTAGAGTATTTA

CAGTCTATATGGAGAGAGTTAAGAAAACGTGCGGTTAATTTGTAAATATGCACATGTACCGTTAGGTAAGTCATATTGT

ACGTGTTACTGAAAGTGTAATCGCTTCTGAAGAATAAAATAATATTATTTTATGTTATTGGGCTTTATCTCTATTGGGC

TTGTGTCGCCCAGTTCATTACACGCATTTAATTAACAGTCATATATAAATACAATATTGCTATTATATTCCTATCTCCG

CGAAGCGGTATGATTAATTAATTTAGTTTAATTAATAATAAGCATTTTTTATTATGTATCGGGATCAAATGCACTATTT

GATCCCATGATGACGTAGGGAGGGGGCTTAGTATT
>PNYDV-[DE;15]_DNA-U4_JN133285

ACCCCCCTCCCGGGATCAGAGGTTTCATTTGGAATGAATCTCAGCCGTTCATTGTGGCTACCACGTGGACGATCAGGATCTGTGATTCGCGAAGCGAATCTGACGGAAGATTGTCCACTACGCTTTAAATGGTTACTTGTTTTTGATTGGTCTAAATTGCGGCTGGACCCACTATGCTTTCCATGTGCTTTCCAGCACATGGCAGCTAATAAATGGGAATTAATTTAATAACAATTAAATTGAAAAATACTGGCGTTCTGGGTACGCTATCTCATTTGGCTTTCTATAAAAGCCAGGCTTCATTGGATCCTTCATTGCTAAGAAATTGTTTCTCTCTCTACATCTTTAGAGAGAGATAGTCCGCTATGGAACGTCGGTTCATTTTCTTCTTCCTCCTGGTTCTTACGGTGTTAAATTCATCCTTTGTGATGAATTTAATTCTGGGTTATGTTCTTGGTGTATTATTAGTGAAGAATATCCCAGGGTTGCGAGCTATGCTCGTCGGTGAAAGAGATGTTGAAATCAAGTCTGAAGATGATACGTTCGTTGAAGGTGTTGCTGAAGATGTTCGTGATCATCTGAAGACACTGGGCTTGGATGTCAAGGTTGAAGGTGAAGACCTGGAGTATTTACAGTCTTTATGGAAAGAGTTAAGAAATCATGCAGTTAATATGTAATATGTAAATTACCGTGAGGTAAGTTATATTGTATATTTCACCTAGCGTGTAATCGTTTGGAATAATAAAATAATATTATTTTATGTTATTGGGCCTAAGTCCTTATTGGGCCTTGTATTGTCCATTACACGTTTGTATGTAACCCAATTAATAATAACGATATTGCTATTATTTTAATAAGATACGCGAAGCGATATGTTTAATTAATTTTGTTTAATTAAACTAATAGGCATATTTAATTATGTATGGGGATCAAATGTACTATTTGATCCCGTGATGACGTAGGGAGGGGGCTTAGTATT
>PNYDV-[AT;1]_DNA-U4_KC979050

ACCCCCCTCCCGGGATCAGAGGTTTCATTTGGAATGAATCTCAGCCGTTCATTGTGGCTACCACGTGGACGATCAGGAT

CTGTGATTCGCGAAGCGAATCTGACGGAAGATTGTCCACTACGCTTTAAATGGTTACTTGTTTTTGATTGGTCTAAATT

GCGGCTGGACCCACTATGCTTTCCATGTGCTTTCCAGCACATGGCAGCTAATAAATGGGAATTAATTTAATAACAATTA

AATTGAAAAATACTGGCGTTCTGGGTACGCTATCTCATTTGGCTTTCTATAAAAGCCATGCTTCATTGGATCCTTCATT

GCTAAGAAATTGTTTCTCTCTCTACATTTTAGAGAGAGATAGTCCGCTATGGAACGTCGGTTCATTTTCTTCTTCCTCC

TGGTTCTTACGGTGTTAAATTCATCCTTTGTGATGAATTTAATTCTGGGTTATGTTCTTGGTGTATTATTAGTGAAGAA

TATCCCAGGGTTGCGAGCTATGCTCGTCGGTGAAAGAGATGTTGAAATCAAGTCTGAAGATGATATGTTCGTTGAAGGT

GTTGCTGAAGATGTTCGTGATCATCTGAAGACACTGGGCTTGGATGTCAAGGTTGAAGGTGAAGACCTGGAGTATTTAC

AGTCTTTATGGAAAGAGTTAAGAAAACGTGCAGTTAATATGTAATAAGTAAATTACCGTGAGGTAAGTTATATTGTATA

TTTCACCTAGCGTGTAATCGTTTGGAATAATAAAATAATATTATTTTATGTTATTGGGCCTAACTCCTTATTGGGCCTT

GTATTGTCCATTACACGTTTGTATGTAACCCAATTAATAATAACGATATTGCTATTATTTTAATAAGATACGCGAAGCG

ATATGTTTAATTAATTTTGTTTAATTAAACTAATAGGCATATTTAATTATGTATGGGGATCAAATGTACTATTTGATCC

CGTGATGACGTAGGGAGGGGGCTTAGTATT
>FBNSV-[MA;5]_DNA-U4_GQ274032

ACCCCCGCCCCAGGATCAGCGGAGTCATACGGACTCAATCTCAGCCGTTCATTCAGTGGACACGTGTACATTGTACACCTTATCTCTTCACGCGGTTTCGAGGTTACTTCATACACAGTATTGCAAGTGGACAATGGTCCCCACATATATAACTATAATTGTTTACAGCTGTATACAGCTGTATTGATGTGACATATTTAATTAATTATTTAATTAAATATATGGCTTCTTCAGCACGCCTATATAGTTATATATTACGAATTTCTCTGATAAAGAAGCTCATTGAGGTTTTCATTTTCTCTCTCTTCTGTGTTGAAGAGAGATATTGAGGTTATGGAACCTAGGTTCCTTCTCTCCATAATCTTGTTCGTCGTGTTGTTGAATCCTCATCTGGTAATGAATATGGTCATCGGGTACGTTCTTGGTTCTGTTGTCAGAAGCAATTATGCCAGATTAAAGAAGTTGTTATCGAGTAAGAAGAACGAGAACGACGAAGAAGATGAAGGACAGATAACCCAGATGAAGAATCCGTTCGAGGATGTTGATGCAGATGTCCTGCAACACTTAAAGACACTGGGTTTGGACACGAAGGTTGAAGGAGATGATCTCGAATACTTGCAACGCCTATGGGAATCTATTAGCAGTAAGAAGTAAACGTATTTTTTACTACGATGTAAATATATAGGTTAAATGTTATTTAACCTTAGGTTAATTTAATTTATGTTGGGCCTATTGGGCCTTGAGACTATTGGGCCTATTGGGCCAATATGATCAGAATTTGTAATTATGTTAATTAATGAAGAAATATTAATTATGTTTTATTTACTCCGCGTAGCGGTATGTTATGTTATTTTAATTGCCAATCATGCCCTTCATTAATGAAGGGAAAATTTCTATTTTGTCCTTGTGACGTCATTTGATCCCGTGCTGAGCTGGGGCGGGGCTTAGTATT
>FBNSV-[AZ;1]_DNA-U4_KC978973

ACCCCCGCCCCAGGATCAGCGGAGTCATACGGACTCAATCTCAGCCGTTCATTCAGTGGACACGTGTACAATCAGGATC

TGTGATTCGTGAAGCGAATCTGACGGAAGATTGTACACCTTATCTCTTCACGCGGTTTCGAGGTTACTTTATACACAGT

ATTGCAAGTGGACAATGGTCCCCACATATACAACTATAATGATTTACAGCTGTATACAGCTGTATTGATGTGACATATT

TAATTAATTATTTAATTAAATATATGGCTTCTTCAGCACGCCTATATAGTTGTATATTACGAATTTCTCCGTTAAAGAA

GCTCATTGAGGTTTTCATTTTCTCTCTCTTCTGTGTTGAAGAGAGATATTGAGGTTATGGAACCTAGGTTCCTTCTCTC

TATAATCTTGTTCGTCGTGTTGCTGAATCCTCATCTGGTAATGAATATGGTTATCGGGTACGTTCTTGGTTCTGTTGTC

AGAAGCAATTATGCTAGATTAAAGAAGTTtCTATCAAGTAAGAAGAACGAGAACGACGAAGAAGATGAAGGACAGATAA

CCCAGTTAAAGAATCCGTTCGAGGATGTTGATGCAGATGTCTTGCAACATTTAAAGACACTGGGTTTGGACACAAAGGT

TGAAGGTGACGATCTGGAATACTTGCAACGCCTATGGGAATCGATTAGCAGTAAGAAGTAAATATATTTTACTACGATG

TAAAATATATAGGTTAAATGTTATTTTAACTTAAGTTAATTTATTTTCTATTGGGCCTTGAGACTATTGGGCCTATTGG

GCCAATATGATCAGAAGTTGTAATTATGTTAATTAATGAAGAAATATATTAATTATGTTTTATTTACTCCGCGTAGCGG

CATGTTATGTTATTTTAATTGCCAACTAAGTCCTTCATTAATGAAGGGAAAATTTCTATTTTGCCCTTGTGACGTCATT

TGATCCCGTGCTGAGCTGGGGCGGGGCTTAGTATT
>FBNSV-[AZ;12b]_DNA-U4_KC978989

ACCCCCGCCCCAGGATCAACGGAGTCATACGGACTCAATCTCAGCCGTTCATTCAGTGGACACGTGTACAATCAGGATC

TGTGATTCGTGAAGCGAATCTGACGGAAGATTGTACACCTTATCTCTTCACGCGGTTTTGAGGTTACTTTATACACAGT

ATTGCAAGTGGACAATGGTCCCCACGTATACAACTATAATGATTTACAGCTGTATACAGCTGTATTGATGTGACTTATT

TAATTAAATAATTAATTAAATATATGGCTTCTTCAGCACGCCTATATAGTTGTATATTACGAATATCTCCGATAAAGAA

GCTCATTGAGGTTTTCATTTTCTCTCTCTTCTGTGTTGAAGAGAGATATTGAGGTTATGGAACCTAGGTTCCTTCTCTC

TATAATCTTGTTCGTCGTGTTGCTGAATCCTCATCTGGTAATGAATATGGTTATCGGGTACGTTCTTGGTTCTGTTGTC

AGAAGCAATTATGCTAGATTAAAGAAGTTGCTATCAAGTAAGAAGAACGAGAACGACGAAGAAGATGAAGGACAGATAA

CCCAGTTAAAGAATCCGTTCGAGGATGTTGACGCAGATGTCTTGCAACATTAAAGACACTGGGTTTGGACACGAAGGTT

GAAGGTGACGATCTGGAATACTTGCAACGCCTATGGGAATCGATTAGCAGTAAGAAGTAAATATATTTTTACTATGATG

TAAAATATATAGGTTAAATGTTATTTTAACTTAGGTTAATTCATCTTCTATTGGGCCTTAAGAGCAATTGGGCCTATTG

GGCCAATTGGGCCAATATGATCAGAATTTGTAATTATGTTAATTAATGAAGAAATATTAATTATGTTTTATTTACTCCG

CGTAGCGGCATGTTATGTTATTTTAATTGCCAACTAAGTCCTTCATTAATGAAGGCAAAATTTCTATTTTGCCCTTGTG

ACGTCATTTGATCCCGTGCTGAGCTGGGGCGGGGCTTAGTATT
>FBNSV-[AZ;10]_DNA-U4_KC978981

ACCCCCGCCCCAGGATCAGCGGAGTCATACGGACTCAATCTCAGCCGTTCATTCAGTGGACACGTGTACAATCAGGATC

TGTGATTCGTGAAGCGAATCTGACGGAAGATTGTACACCTTATCTCTTCACGCGGTTTTGAGGTTACTTTATACACAGT

ATTGCAAGTGGACAATGGTCCCCACATATACAACTATAATGATTTACAGCTGTATACAGCTGTATTGATGTGACATATT

TAATTAAATAAATAATTAAATATATGGCTTCTTCAGCACGCCTATATAGTTATATATTACGAATTTCTCCGATAAAGAA

GCTCATTGAGTTTTTCATTTTCTCTCTCTTCTGTGTTGAAGAGAGATATTGAGGTTATGGAACCTAGGTTCCTTCTCTC

TATAATCTTGTTCGTCGTGTTGCTGAATCCTCATCTGGTAATGAATATGGTTATCGGGTACGTTCTTGGTTCTGTTGTC

AGAAGCAATTATGCTAGATTAAAGAAGTTGCTATCAAGTAAGAAGAACGAGAACGACGAAGAAGATGAAGGACAGATAA

CCCAGTTAAAGAATCCGTTCGAGGATGTTGATGCAGATGTATTGCAACATTTAAAGACACTGGGTTTGGACACGAAGGT

TGAAGGTGATGATCTGGAATACTTGCAACGCCTATGGGAATCGATTAGTAGTAAGAAGTAAATATATTTTTACTACGAT

GTAAAATATATATGTTAAATGTTATTTTAACTTAAGTTAATTTATTTTCTATTGGGCCTTAGGAGCAATTGGGCCTATT

GGGCCAATTGGGCCAATATGATCAGAATTTGTAATTATGTTAATTAATGAAGAAATATTAATTATGTTTTATTTACTCC

GCGTAGCGGCATGTTATGTTATTTTAATTGCCAACTAAGTCCTTCATTAATGAAGGGAAAATTTCTATTTTGCCCTTGT

GACGTCATTTGATCCCGTGCTGAGCTGGGGCGGGGCTTAGTATT
>FBNSV-[ET;Hol-97]_DNA-U4_GU983873

ACCCCCGCCCCAGGTTCAGCGGAGTCATTGAGACTCCATCTCAGCCGTTCATTAAATGGACACGTGTACAATCAGGATCTGTGATTCGTGAAGCGAATCTGACGGAAGATTGTACACTTTATCTCTTCACGCGTTTTGAAGCTACTGTTGATTATGCAAGTGGACGATGGTCCCCACATATATATTTAAAACGACAACAGCTGTATACAGCTGTATTGATGTGACGTATATAATTAAATAATTATTTAATTATGAGGATTGTCCTGCACGCTTATGTTGTCGTCTATAAAACCTTCTCTACTGAAGAACCTGTCTCTGAATTTACTTTCTCTCTCTTCTGTGTAGAAGAGAGATAAGCAGGTTATGGAATGTAGGTTCTTCATCTCTATTATTTTATTCGTCGTGCTGCTGAATCCTTCTCTGATAATTAATATGGTTCTCGGGTATGTTCTTGGCTCTTTATTCAGAAGTAATTATTCCAGATTAAAGAAGTTACTGTCAGGTAATAAGAACGAGAACCGCGAAGAAGAAGACGAACATATATCCCAGATGAAGAATCCGTTCGAGGATGCTGAATCAGATGTATTGCAACATCTAAAGACTCTGGGTCTGGAAACAAAGGTTGAAGGCGATGATCTTGAATATTTACAGCGATTGTGGGAATCTATGAGTAGTAAGAAATAAATATGTTTACCCAAGTAATTGTAAATAGGTAATAACAGCTCACGTCATGCTTCATTCCTATTGGTCAGTCTATTGGGCCTTGAGAGCAATTGGGCCTATTAAGCCCATTAAGTCAGTCAGATATATTGTATTTGTAATATTGTTAATCAGTCAATAAATATTAATTATTTTTCATTTACTCCGCGTAGCGGTATGTTAAATATTTTATTGCCATATATACCCTTCATTAATGAAGGGGTAATGTCTATTTTGTCCTTGTGACGTCATTTGATCCCGTGCTGAGCTGGGGCGGGGCTTAGTATT
>FBNSV-[AZ;15]_DNA-U4_KC978999

ACCCCCGCACCAGGATCAGCGGAGTCATTTAGACTCCATCTCAACCGTTCATTGGATGGACACGTGGACGATCAGGATC

TGTGATTCGTGAAGCGAATCTGACGGAAGATCGTACACCTTATCTTTTCACGCGTTTTGTGAATACTTTATTTCTTGCT

ATGCAAGTGGACAATGGTCCCCACATATAACACTATTCAAACAACAGCTGTTTACAGCTGTCATGATGTGACGTATATA

ATTAAATATTTATTTAATTATGTGGATTGTTCAGCACGCTTATGTTGCGTATATTAATACCTTCTTCTTAATAGAAGTT

CAGATTGCTGTTCAGTTTCTCTCTCTTCTGTCGTGAAGAGAGATAATCGGTTTATGGAACCGAGAGTGTTTCTTTTTTT

TCTTTTGTTCGTCGTGTTGTTAAATCCTTCTTTGGTGGTTAATATGGTTCTTGGGTATGTTCTGGGCTCTTCTGTGAAA

GTGAACTATTCCAAATTGAAGGAGTTGTTCATGGGTAAGAAGAAAGAAGACGACGTAGAAGAAGAAGGACAGTTAACCC

AGATGAAGAATCCGTTCCAGGATGCTAATACAGATGTCATGCATCATCTTAAAACTCTGGGTTTGGATACGAAGGTCGA

AGGTGATGATCTAGACTATCTTAAACGTATGTGGGAATCTATAAGCAGTAAGAAGTAAATGTAAATTTTATATGCTGTA

AATACTTATGGTTAATATGTGTAATACTTATCTTTATTCTGTTCCTATTGGGCCTTAATAGCAATTGGGCCTATTGGGC

TTACATAAGCCAAAGAATATGTAATCATGTAATATATTACAATAATATTAATTATGTTCCATTTTACTCCGCGTAGCGG

TATGTTAAGATAATTTAATTGCCATATATGCCCTTCATTAATGAAGGGGTAATGTCTATTTTGTCCTTGTGACGTCATT

TGATCCCGTGCTGAGCTGGGGCGGGGCTTAGTATT
>FBYLV-[ET;231]_DNA-U4_HE654130
ACCCCCGCCCCAGGCTCACGGGATCACTCTTGTGGCCGTTGGATTATAGTGACACGTGGACGATCAGGAT
CCGTGATTACATCTGACGGAAGATCGTTCACACCTTCCACGAAGCTTCGTGGGAGGGCCCGCTAGTTACT
TTAACTTTACTTTAAGTAAAGTAAAGAATTGATGTGACGTTATTGTTTAATTGATTACAGCTGTCTTTGC
TTCGTCTCGAAGCAAAGGACTTTTGTACGTCTATAAAAGCTGTGGATTGTGCAGATGAAAAATTCATTTT
TTTTATTTCGCTAAATCTCTTGTTGTTGTTGTTTCGTTTAAACGAAAGAGGAATATTTTATGGAACCCAG
GGTTCTATTATCTCTTCTTCTCGTTGTGATTGTATTCAATCCTTCCTTCGTGTTGAATTTGATTATTGGT
TATATTATGGGTATTATGAGTAGGAGTAATATATCGAAGCTGAAGGCGATGTGTTTAGGTAAGAAAGAAG
AACACAACGAAGAAGAAGAATCTCTTATAACCCAGAAGAAGAATCCCTTTGAAGATGCAGATCCAGATGT
ATTGCAACACTTGAAGACGTTGGGTTTGGATACGAAGGTGGACGATGAAGATTTGGAATATTTGCAACGT
GTCTGGAAATCAATTAGATGTAATAAGTAAATGTAAATTTACGGATTTTATGTAAATAGATGTTGATATG
TATTTAAATGTACAAATGTATATATATAGTATTATTATTGTATTAGTTCGTAGATTGTACTCGTATGTCG
TATTAGAACATAGATGTATTGTATGTAACCATATGCATGAAGAACATATGAACAATAAATAAATATCATT
TGATCTACTTACTCCGCGAAGCGGTGTGGTTTCGTGTTTTGTTCCTTATATGCCCTCATTATGAAGGGGA
ATGTCTAAATGACCTTGTGACGTCATTTGATCCTTTGCTGAGCTGGGGCGGGGCTTAGTATT
>MDV-[BD;1.2]_DNA-U4_LC099944
ACCCCCGCCCCAGGATCAGCGGAGTCATCACGTGACTCGCACATGCCTAATAAATAGAGAGACTTAACAACAATTGAGAA
ATGGTCCCCACCACGCACTATATGTAGTTTGCTTCGTCTCGAAGCGAAGTATCGAATAAATGGGACCCATTTATTCGATA
GTTTGCTTCGTCTCGAAGCAAAGTATCGAATAAATGGGACCCATTTATGCTTTATTCACACGCAATGATTTATTTCTATG
GTGGAGATTTATTCAGATCTATTGCTATTATAACGCGTACTCAGTACGCCATTATTTGTATATATAAGGACATTTCTCAA
GAAGGACGCCACATTCGTTTAAAGAAATCTCTTCCGTCTGAAGAGATTGTGTTGCATATGGAACCCAGGTTCCTTCTTGT
TTGTTTGTTGTTCGTGGTTCTGCTACAACCTGCGTTTGTGTTCAACATGGTATTTGGTTATATTCCGGGTTATGTTATCA
GGAAGAACTACGCAAGGTTGAAGGTGATGTTTTTGACGAATACGTTTGAACAACCAGAGGAAGATCAGATTCAGCCATCA
GTCGAAAAGAATCCCTTTGAAGATATCGACCCAGATGTTATAAAACATTTGAAGACGTTGGATATGGATACCTCCTTGGA
CGGTGAAGACCTTGCATATTTGCAACGTTTCTGGGAGTCTATGAGCGTTAATAAGAACAAATAGGATTGCAAATATATGT
AAGTAATAATTGTTAATGTAAGATTATTATGAGATTATTATGTTTATAATAATTGTTTATTTGTTGTAATCATAGTTTAT
AATGAATATGTATGATATATCATATGTATTGCTCTCTATGAATATATTATGAATTACGAAGATGAATAAGAACATTAATC
AGTTTCAAGTATCTATCATTTGATTTTATTACTCCGCGTAGCGACATGTTTCCGTGTTTTTGTTGCCAATAATGCCCTTC
ATTAATGAAGGGGAAATGTCAAATATGACCTTGTGACGTCATATGATCCCGTGCTGAGCTGGGGCGGGGCTTAGTATT
>MDV-[BD;P1]_DNA-U4_LC094154
ACCCCCGCCCCAGGATCAGCGGAGTCATCACGTGACCCGCACATGCCTAATAAATAGAGAGACTTAACAACAATTGAGAA
ATGGTCCCCGCCACGCACTATATGTATTTTGCTTCGTCTCGAAGCAAAGAATCGAATAAATGGGTCCCATTTATGCTTTA
CTCACACGCAATGATATATTTATGTGGTGGAGATTTATTCAGATCAACTGATATTACATAGCGTTCTTAGTACGCCATTA
TTTGCATATATAAGGACATTTCTCAAGAAGGAGGCCACATTCGTTTACAATATCTCTTCCATCTGAAGAGATTGTTTTGC
CTATGGAACCTAGGTTCCTTCTTGTTTGTTTTTTGTTCGTGGTTTTGCTACAACCTGCGTTGGTGTTCAACATGGTTCTT
GGCTATATTCTGGGTTATGTCATCAGGAAGAACTACGCTAGGTTGAAGGTGATGTTTTTGACGAATACGTTTGAACAACC
AGAAGAAGATCAGATTCAGAGATCAGTTGAAAAGAATCCCTTTGAAGATATTGACCCAGATGTTACGAAACATTTGAAGA
CGCTGGGTTTGGATACCTCTCTAGACGGTGAAGACCTCGCATATTTGCAACGGTTCTGGGAGTCTATGAGCATTAATAAG
AACAAATAGGATTGAATATAAGTAAGTTTTAATGTTATGTATGCGTTAGGCAACTGTTGTTTTATAATAATATTGTAATA
GATATGAACATATATGAATATATGAAGAATGTTAAGAACATTACCCAGATTGGATATATCTATCATTTGATTTTATTACT
CCGCGTAGCGATATGTTTCCGTGTTTTTGTTGCCAATAATGCCCTTCATTAATGAAGGAGAATTTACAAATATGACCTTG
TGACGTCATATGATCCCGTGATGAGCTGGGGCGGGGCTTAGTATT
>MDV-[BD;1.1]_DNA-U4_LC010104
ACCCCCGCCCCAGGATCAGCGGAGTCATCACGTGACCCGCACATGCCTAATAAATAGAGAGACTTAACAACAATTGAGAA
ATGGTCCCCGCCACGCACTATATGTATTTTGCTTCGTCTCGAAGCAAAGAATCGAATAAATGGGTCCCATTTATGCTTTA
CTCACACGCAATGATATATTTATGTGGTGGAGATTTATTCAGATCAACTGATATTACATAGCGTTCTTAGTACGCCATTA
TTTGCATATATAAGGACATTTCTCAAGAAGGAGGCCACATTCGTTTACAATATCTCTTCCATCTGAAGAGATTGTTTTGC
CTATGGAACCTAGGTTCCTTCTTGTTTGTTTTTTGTTCGTGGTTTTGCTACAACCTGCGTTGGTGTTCAACATGGTTCTT
GGCTATATTCTGGGTTATGTCATCAGGAAGAACTACGCTAGGTTGAAGGTGATGTTTTTGACGAATACGCTTGAACAACC
AGAAGAAGATCAGATTCAGAGATCAGTTGAAAAGAATCCCTTTGAAGATATTGACCCAGATGTTACGAAACATTTGAAGA
CGCTGGGTTTGGATACCTCTCTAGACGGTGAAGACCTCGCATATTTGCAACGGTTCTGGGAGTCTATGAGCATTAATAAG
AACAAATAGGATTGAATATAAGTAAGTTTTAATGTTATGTATGCGTTAGGCAACTGTTGTTTTATAATAATATTGTAATA
GATATGAACATACATGAATATATGAAGAATGTTAAGAACATTACCCAGATTGGATATATCTATCATTTGATTTTATTACT
CCGCGTAGCGATATGTTTCCGTGTTTTTGTTGCCAATAATGCCCTTCATTAATGAAGGAGAATTTACAAATATGACCTTG
TGACGTCATATGATCCCGTGATGAGCTGGGGCGGGGCTTAGTATT
>MDV-[JP;1]_DNA-U4_AB255373

ACCCCCGCCCCAGGATCAGCGGAGTCATCACGTGACCCGCACATGCTTAATACATAGAAGTATAATAACAAATGAGAAATGGTCCCCACCACGCACTACTTGTATATTGCTTCGTCTCGAAGCAAAGTATTGAATAAATGGGTCCCATTTATGCTTTATCTCCTACGCGATACCTTTGTTTATGTGGTGGAGATTTATTCAGATCGGCTGATATTACAAAGCGTTCCTAGCACGCCATTAGTTGTATATATAAGGACATTTCTCAAGAAGGAAGCTACATATGTTAATATTTTCTCTTCCGTCTGAAGAGAAAACTGTGTTGCTTATGGAACCCAGGTTCCTTCTCTTTTCTTTGTTGTTCGTGGTTTTTTTACAGCCTGCGTTGGTGTTCAACATGGTTCTGGGCTATATTCTGGGTTATTTGATCAAGAAGAACTACGCTAGGTTGAAGGTGATGTTTTTGACGAATACGTTTGAACAACCAGAGGAAGATGATATTCATGTATCAGATGAAAAGAATCCCTTTGAAGGCATCGACCCTGATGTTTCTAAACATTTAAAGACGCTGGGTTTGGATACCTCTCTAGACGGTGAAGACCTTGAATATTTGCAACGTTTCTGGGAATCTATGAGCAATACTAAGAAGAAATAGAATTGCAAAGATAAGTAAGTAGTCGTTATTAATGCAGATTTGTATGTAATTATTATGTCTATAATAATTGTGTTATTAAAATGTAATCATGTAGTATTTAGCTAGATTAGCTTTTTGCAATTTTGTATTGCTATCATGTTCAAAGATAACAATGTATGAACAATTATAAGAACATTTATCATACGTGAAGGATGAATCATTTAATCTTATAACTCCGCGTAGCGGTATGTTTCCGTGTTTTTTTTGCCAATAATGCCCTTCATTAATGAAGGGGAAATGACAATTGTGACCTTGTGACGTCATATGATCCCGTGCTGAGCTGGGGCGGGGCTTAGTATT
>MDV-[CN;VF]_DNA-U4_KY070237
ACCCCCGCCCCAGGATCAGCGGAGTCATCACGTGACTCGCACATGCTTAATAAATAGAAG
TATATTAACAAAAGAGAAATGGTCCCCACCACGCACTACTTGTAGATTGCTTCGTCTCGAAGCAAAATATTGTATAAATG
GGTCCCATTTATGCTTTATCTCATATGCAACACTATTGTTTGTGTGGTGGAGATTTATTCAGATCGGCTGATATTACAAA
GCGTTCCTAGTACGCCATTAGTTGTGTATATAAGGACATTTCTCAAGAAGGAAGCTACATTCGTTCATTTTTTCTCTTCC
GTTAGAAGAGATTGTATTGCCTATGGAACCCAGGTTCCTTCTTTTTTCTTTGTTGTTCGTGGTTTTTCTACAACCTGCGT
TGGTTTTCAACATGGTTCTGGGCTATATTCTGGGATATTTGATTAAGAAGAACTACGCGAGGTTGAAGGTGATGTTTTTG
ACGAATACGTTCGAACAACCAGAGGATGATGCGACTCATGTATCAGATGAAAAGAATCCCTTTGAAGGCATCGAACCTGA
TGTATCCAAACATTTAAAGACGCTGGGTTTGGATGCCTCTCTAGACGGTGAAGACCTTGAATATTTGCAACGTTTCTGGG
AATCAATGAGCGATAATAAGAAGAAATAGAATTGCAAAGATAAGTAAGTAGTTGTTGTTATTTCCAGATTTGTATGTAAT
TATTATGTCTATAATAATTGTGTTGATATAATGTAACCATATAGTATGTATCCATATTGCTTTATTCAACTATGTATTGC
CATCATGGCCAATGATAACAATGATGAATACTAATAAGAACATTTATCATATGTGAAGGATGTATCATTTAATCTTATTA
CTCCGCGTAGCGATATGTTTCCGTGTTTTTGTTGCCAATAATGCCCTTCATTAATGAAGGGGAAATGTCAAATATGACCT
TGTGACGTCATATGATCCCGTGCTGAGCTGGGGCGGGGCTTAGTATT
>MDV-[CN;Zh1]_DNA-U4_KX710111
ACCCCCGCCCCAGGATCAGCGGAGTCATCACGTGAGACGCACATGACTATTAAATATGAA
TTATATTAATAAGTGAGAAATGGTCCCCACCACGCACTATATGAACCTTGCTTCGTCTCGAAGCAAAGTATCGAATAAAT
GGGTCCCATTTATGCTTTATCTCATATACACTGCATTTATTTGTGTGGTGGAGATTTATTTAGATCGAATGCTATTACAA
AGCGTTCTCAGTACGCCATTATTTCGATATATAAGGACATTTCTCAAGAAGGAAAGCACATCAATTCTCTCTCTTCCGTC
TGAAGAGATTGTGCTTCTTATGGAACCCAGGTTCCTTCTTCTTTCTTTTTTGTTCGTGGTTTTGCTACAACCTGCGTTGG
TGTTCAACATGGTTCTGGGCTATATTCTGGGTTATTTGATCAAGAAGAACTACGCCAGGTTGAAGGTGATGTTTCTGACT
AATACGTATGAACAACCAGAGGAAGACCAGATTCAGCGACAAGATGAAAAGAATCCCTTTGAAGATGTCGACCCTGATGT
TACCCAACATTTGAAAACCTTGGGTTTGGATACCTCAATAGATGGTGAAGACCTTCAATATTTGCAACGGTTCTGGGAGT
CTATGAGCAATAACAAGAATAAATAAAAATGCAAATATATGTAAGTATAAGTTGTTAATGTTAGATTACTATGTAATTAT
TATTCTATAATAATTGTGTTTAGAGTTTGTCATATAGTATTTACGCATACGTTGAGTTATGCATTATGTATTGCTATCAT
GTTCAAAGATAACAATGTATGAACAATTATAAGAACATTTATCATACGTGAAGGATGAATCATTTAATCTTATAACTCCG
CGTAGCGGTATGTTTCCGTGTTTTTTTTGCCAATAATGCCCTTCATTAATGAAGGGGAAATGACAATTGTGACCTTGTGA
CGTCATATGATCCCGTGCTGAGCTGGGGCGGGGCTTAGTATT
>MDV-[CN;Zh2]_DNA-U4_KX710112
ACCCCCGCCCCAGGATCAGCGGAGTCATCACGTGAGACGCACATGACTATTAAATATGAA
TTATATTAATAAGTGAGAAATGGTCCCCACCACGCACTATATGAACCTTGCTTCGTCTCGAAGCAAAGTATCGAATAAAT
GGGTCCCATTTATGCTTTATCTCATATACACTGCATTTATTTGTGTGGTGGAGATTTATTTAGATCGAATGCTATTACAA
AGCGTTCTCAGTACGCCATTATTTCGATATATAAGGACATTTCTCAAGAAGGAAAGCACATCAATTCTCTCTCTTCCGTC
TGAAGAGATTGTGCTTCTTATGGAACCCAGGTTCCTTCTTCTTTCTTTTTTGTTCGTGGTTTTGCTACAACCTGCGTTGG
TGTTCAACATGGTTCTGGGCTATATTCTGGGTTATTTGATCAAGAAGAACTACGCCAGGTTGAAGGTGATGTTTCTGACT
AATACGTATGAACAACCAGAGGAAGACCAGATTCAGCGACAAGATGAAAAGAATCCCTTTGAAGATGTCGACCCTGATGT
TACCCAACATTTGAAAACCTTGGGTTTGGATACCTCAATAGATGGTGAAGACCTTCAATATTTGCAACGGTTCTGGGAGT
CTATGAGCAATAACAAGAATAAATAAAAATGCAAATATATGTAAGTATAAGTTGTTAATGTTAGATTACTATGTAATTAT
TATTCTATAATAATTGTGTTTAGAGTTTGTCATATAGTATTTACGCATACGTTGAGTTATGCATTATGTATTGCTAATAT
TGTAATTGAAAAATAATATATGAATTCTAATAAGAACATTCATCAGGTTGAATGCATCTATCTTTTAATCTTAAAACTCC
GCGTAGCGATATGTTTCCGTGTTTTTTTTGCCAAGAATGCCCTTCATTAATGAAGGGGAATTGTCAATTATGACCTTGTG
ACGTCACTTGATCCCGTGCTGAGCTGGGGCGGGGCTTAGTATT
>MDV-[CN;GSZN]_DNA-U4_MG012224
ACCCCCGCCCCAGGATCAGCGGAGTCATCACGTGAGACGCACATGACTATTAAATTATAT
GTATATAACGAAATGAGAAATGGACCCCACCACGCACTATATGTATCTTGCTTCGTCTCGAAGCAAAGTATCGAATAAAT
GGGTCCCATTTATGCTTTATTCCATTCACACTGAACCGGATTGTGTGGTGGAGATTTATTCAGATTAATGGCTATTACAT
AGCGTCCCCAGTACGCCATTATTTGTATATATAAAGACATTTCTCAAGAAGGAAGCCACGCTAGTTTAAGCTCTCGTTTC
GTCTGCAGATATTGTGTTGCGTATGGAACCCAGGTTCCTTCTTTTTTCTTTTTTGTTTGTTATTTTGCTACAACCTGCGT
TGGTGTTCAACATGGTTCTGGGCTATATTCTGGGTTATGTCATCAAGAAGAACTACGCCAGGTTGAAGGTGATGTTTTTG
ACGAATACGTTTGAACAACCAGAGGAAGATCAGATTCAACGAACAGAGGAGAAGAATCCCTTTGAAGAAATTGACCCTGA
TGTTACCAAACATTTGAAGACTCTGGGTTTGGATACTTCGTTGGATGGTGAAGACCTGGAATATTTGCAACGGTTCTGGG
AAGCTATGAGTCGTAATAAGAACAAATAGGAATTATACTGTAAGTTAATAATAATTGTTAATGTTAGATGTTCATGTAAG
TATAATACTTATAGTAATTGTATTTATTGCCCGATATCATGTATCGTTATGATTTAAGTATTGTTATGCCTCTGTGTAAT
TGTAATAGACAACGATATATGGAGAACAATAAGAACAGATATCATGTTGAAAGAATCTATCATTTAATCTTTATACTCCG
CGTAGCGGTATGTTTCCGTGTTTTTGTTTCCAATAATGCCCTTCATTAATGAAGGAGTAATGTCAAATATGACCTTGTGA
CGTCATTTGATCCCGTGCTGAGCTGGGGCGGGGCTTAGTATT
>MDV-[CN;VU]_DNA-U4_KY070247
ACCCCCGCCCCAGGATCAGCGGAGTCATCACGTGAGGCGCACATGACTAATAAGTAATAT
GTATTTCAATAAATGAGAAACGGACCCCACCACGCACTATATGTATCTTGCTTCGTCTCGAAGCAAAGTATCGAATAAAT
GGGTCCCATTTATGCTTAATTCCATTCACACTTAATTGAATTGTGTGGTGGAGATTTATTCAGATTAATGGCTATTACAT
AGCGTCCCCAGTACGCCATTATTTGTATATATAAAGACATTTCTCAAGAAGGAAGCCACGCTAGTTTAAGCTCTCGTTTC
GTCTGCAGATATTGTGTTGCGTATGGAACCCAGGTTCCTTCTTTTTTCTTTTTTGTTTGTTATTTTGCTACAACCTGCGT
TGGTGTTCAACATGGTTCTGGGCTATATTCTGGGTTATGTCATCAAGAAGAACTACGCCAGGTTGAAGGTGATGTTTTTG
ACGAATACGTTTGAACAACCAGAGGAAGATCAGATTCAACGAACAGAGGAGAAGAATCCCTTTGAAGAAATTGACCCAGA
TGTGACCAAACATTTGAAAACCTTGGGTTTGGATACTTCATTGGATGGTGAAGACCTTGAATATCTGCAACGGTTCTGGG
CCTCTATGAGTCATAATAAGAACAGATAGGAATGCAAATGTAAGTAAGTAATAGATGTTAATGTTAAATATTTCTGTAAT
TATTATACTTATAATAATTGTGTTCTCAGTCCGATATCATGTATCATTAAGTTCGAATTGTTTATATGCCTTTATGTATA
TGTAATATTGTAATATATAATGATATATTGAGAACAATAAGAACATATATGATATTCAATGCATACATCATTTGATCTAA
AAACTCCGCGTAGCGGTATGTTTCCTTGTTTTTATTTCCAATAATGCCCTTCAGTAATGAAGGAGTAATCTCAAATATGA
CCTTGTGACGTCATTTGATCCCGTGCTGAGCTGGGGCGGGGCTTAGTATT
>SYSaV-[IR;Ta1]_DNA-U4_KX534392
ACCCCCGATCACGGGACGGGTACATCACGTGGATGTCCAGGACATGAGAATTGTAAAACAGAATCTGAHG
GAAGAGCATACACCTGGTAGGACCCAAGGACTTTAACTTTTATAAAGACACAAGAGATGGGGACCACTTA
AATGCTTTAAGGATAATAAATAATAAGAAAGTAATGGATGACAGTTGTCATCCACTATACATTGCTTCGA
GTGGAAGCAAAGGTGGAATAACTTTAATGGAGCGTACTCAGTACGCGTAATAAGAAAGACCTGTTCACAC
TACTTTAACAGGTCTATAAAAGGAGCGTTGGAGGAATTGAATTTCATAATTCAATTGTTTTTCTCTCTCT
AGAACTGGGTTCTCTCTCTTCCTCTCAAATACCAGCAACTATGGTACGTTTAATACAATTAATCATTTTA
TTAATTGTATTATTGAACTTTAGTACTATTTTCAACATGGTTCTGGGTTATGTTGCTGGTATAATAATAT
CATCATGGTTTAAGCCTGTTGGGAGGTTCCAGAAGACGCTGTTGAAGAAGTTGAAAGAAGAACATTGTTC
TTCAGAAGAAGAAGGTTCAACATCTTCAGGTCAGAAGGATTTCTTTGCAGAAGAAGATGTTATGAAGCAT
CTGGATGCCATAGGCCTGGGTAAGATACATTTACATTCAGACGATGAGGAATATCTGCAGGATATATGGG
ATAGGCTCAGGAAGAAGAAATGATCGTCAAGTAGTAAATGTAATTTGTTTCTGTAAGTGTTGTATTAGTT
GGTCATTAATATCATAATAAAGGTATTATGATATTTGTTATATTTATTTGTACTTAATTGGGTTAAAGAA
CCCATTATAAATGTAAAGAGGATACATTTGGTATTAATATTATAACAATTGGGTTATTGTTATTGTTTTC
CTTTTACTCTGCGAAGCCATATGGAGAAGGATTATATTGGGCTTGGCCCAATAAGGAGGAAAGAATGAAG
GCCCATTGATACATCACGTGAGTGACGCGTGATGTATCCGGGATGACGTGATCGGGGTCTAGTATT
>SCSV-[AU;2534B]_DNA-U4_MK035735

ACCCCCGCCCCGGGATCAGAGACATTTGACCAATAGTTGACTAGTATAATAGCTGTTGGATTAAATAACACGTGGACGCT

CAGGATCTGTGATGCTAGTGAAGCGCTTAAGCTGAACGAATCTGACGGAAGAGCGTACACTTTCTCTCTCCTAACACTGT

TAGCGTACTGAGTACGCGTTACTTATTTGGCTATAAATAGACGTCTTCGTTGTTCAGAAGACGTGCAATTCATTTCTCTC

TCTTCTCTATTCATCTCTGATGAATTTCTTGGTATATAGTTTGGCAGGATTATTAATAATTTTTATTACTAATCCTGGTA

TTGTTATAAGTATGATATTAGGAGGAATTATTGGCTGGTTATCTGGAAGGAAGTCGCTACGTAAGGTGAAGAATGAAGAC

GAAGGAGTTGCAGAGAGAATTGAAGAAGAAGATCAAGTTTCTTGTAAGCCTCTAGATGCTCTTAGGTATTTAGAAATTAT

AGGTTTATGTGATTTACAGTTGAGTGGTGAGGATCATGAATATGTACAGAATTTATGGAATAAATTAAGACGCGAGTAGC

GTTATGTAATTTGTTAGTAGTTAATGAGAATTATTATTATTTATTGTTCTTGGTGTTGAAGTTTTTTAAGCTTTCTCTGT

ATTTTAATGGCGTCTGAATAATAATTCTAAGGTTGAAGACGATGTAAGGTAGCCGACGATGTAGTGGATTACAGTTGTCT

TTACTTCGCCTCGAAGAAAGACACATTTCAAGTTGTGAGTGTTATTGCTTTTGAGGAAGCTTCCTCGAAGCAGCGTATAA

CTTTAATTTGAAATTGGTTTTGGCGCGTTAGTGAAATTGCGGCTGTAAACGTGTCAAGTTGTGAGTTGCTGAAATAAGAT

AATAGATATATTATTATTGTTTTAAGTTAACTCCGCGAAGCGATATGTTAAGTGATAAATGAAACGAAGCGTTTTGATGA

CGTCATATGTCTCCGTGCCTACGTCAGGGCGGGGCTTAGTATT
>SCSV-[AU;3771A]_DNA-U4_MF458185

ACCCCCGTGCCGGGGTCAGAGACATTTGACCAATAGTTGACTAGTATAATAGCCCTTGGATTAGATGACACGTGGACGC

TCAGGATCTGTGATGCTAGTGAAGCGCTTAAGCTGAACGAATCTGACGGAAGAGCGTACACTTTCTCTCTCCTAACACT

GTTAGCGTACTGAGTACGCGTTACTTATTTGGCTATAAATAGACGTCTTCGTTGTTCAGAAGACGTGTAATTCATTTCT

CTCTCTTCTCTATTCATCTCTGATGAATTTCTGGGTATATAGTTTGACAGGATTATTAATAATTTTTATTACTAATCCT

GGTATTGTTATAAGTATGATATTAGGAGGAATTATTGGCTGGTTATCTGGAAGGAAGTCGCTACGGAAGGTGAAGAATG

AAGACGAAGGAGTTGCAGAGAGAATTGAAGAAGAAGATCAAGTTTCTTGTAAGCCTTTAGATGTTCTTAGGTATTTAGA

AATTATAGGTTTATGTGATTTACAGTTAAGTGGTGAGGATCATGAATATGTACAGAATTTATGGAATAAATTAAGACGC

GAGTAGCGTTATGTAATTGTTAGTAGTTAATGAGAATTATTATTATTTATTGTTCTTGGTGTGGAAGGTTTTTAAGCTT

TCTCTGTGTTTTAATGGCATCTGAATAATAATTCTAAGGTTGAAGACGATGTAAGGTAGACGACGATGTAGTGGATTAC

AGTTGTCTTTACTTCGCCTCGAAGAAAGACACATTTCAAGTTGTGAGTGTTATTGCTTTTGAGGAAGCTTCCTTGAAGC

AGCGTATAACTTTAATTTGAATTTGGTTTTGGCGCGTTAGTGAAATTGCGGCTGTAAACGTGTCAAGTTGTGAGTGGCT

TAAATAAGATAACAGATATATTATTATTGTTTTAATTTAACTCCGCGAAGCGGTATGCTAAGTGATAAATGGAACGAAG

CGTTTTGATGACGTCATATGTCTCCGAGACAGGCTGGCACGGGGCTTAGTATT

4. Subterranean clover stunt virus isolate Quandialla 3771A (SCSV-[AU;3771A]), cloned segments
>SCSV-[AU;3771A]_DNA-R_MF458178 Subterranean clover stunt virus

ACCCCCGTGCCGGGGTCAGAGACATCACGTGACTCTCACATGATTGTTTAATATATATATGTGTGTTGGGTTGATTATT

TTATTCAATAAAATATGGCTAGACAAGTTATATGCTGGTGCTTTACATTAAACAATCCTCTCGCTCCTCTCTCTCTTCA

TGAAAGTATGAAATACTTAGTTTATCAGACTGAAGCTGGTGATAATGGAACTATTCATTATCAAGGCTATGTGGAAATG

AAGAAGAGAACTTCTCTGGTTCAAATGAAGAAATTGCTTCCTGGTGCTCATCTGGAGAAGAGAAGAGGGTCACAAGGAG

AAGCTAGAGCTTATGCGATGAAAGAAGATTCAAGGGTTGAAGGTCCTTGGGAGTTTGGAGAGTTTAAGGAGTTTGTGGA

AGATAAGCTGCGTTCCGTCATGGAAGACATGAAATCAACTGGGAAACGTCCAGTTGAGTATATAGAAGATTGTTGTAAC

ACTTACGACAAATCTTCTGCAACGCTGAGAGAGTTTAGAGGAGAATTGAAGAAGAAACAGGCAATTGAAGAGTGGGAGT

TGCAGAGGCAGCCATGGATGGACGAGGTTGAAAGCTTGATGGAGACGAAGGACTGTAGACGAATAATTTGGGTGTATGG

CCCAGAAGGTGGAGAAGGGAAGACATCGTACGCAAAGCATCTTGTGAAGACGCGTGGAGCTTTTTACTCGACAGGCGGA

AAGACAGCCGACATAGCTTTTGCGTGGGACCATGAAGAGTTAGTGCTATTCGACTTTCCTCGAAGCTTCGAGGAATACG

TCAATTATGGAGTCATTGAACAGCTAAAGAATGGCATTTTACAGTCTGGAAAGTATCAAAGTATTGTAAAGTATTGTAA

TTATGTAGAAGTTATTGTATTTGCTAATTTTATTCCGCGAAGCGGTATGTTTAGTGAGGATAGGATTGTAATTGTGTAT

GCGTGAGTGAGATGACGTCATATGTCTCCGAGACAGGCTGGCACGGGGCTTAGTATT
>SCSV-[AU;3771A]_DNA-S_MF458179 Subterranean clover stunt virus

ACCCCCGCCCCGGGATCAGAGACATTTGACCAATAGTTGACTATGAATAATAGCCCTTGGATTAAATAACACGTGGACG

CTCAGGATCTGTGATGTTAGTGAAGCGCTTAAGCTGAACGAATCTGACGGAAGAGCGTCATGGCCCACATGTCTAAAGT

GTATCTCTTTACAGCTATATTGATGTGACATAAGATGCTTTACTTTACTTTCTTTAAGTAAAGTAAGATGCTTTACTTT

GCTTCGCGACGAAGCAAAGTGATTGTAGCTGCAGAAATTGATGCTTTAATTTCTTGGTAACACGGTTTGATTGTGGGTA

TAAATATGTTCTGTTCGTCTTCTTCGTTGTCATTTTACAACGAAGATGGTTGCTGTTCGATGGGGAAGAAAGGGTCTGA

GGTCTCAAAGGAGAAAATATTCGCGAATTGCTTACAAACCTCCTTCGTCTAAGGTTGTAAGTCATGTGGAGTCTGTTCT

GAATAAGAGAGATGTTACTGGAGCGGAGGTTAAGCCATTCGCTGATGGTTCAAGGTATAGTATGAAGAAGGTAATGTTG

ATTGCAACATTAACTATGGCTCCTGGAGAATTAGTTAATTATCTTATTGTGAAGAGTAATTCGCCTATTGCGAATTGGA

GTTCGTCTTTCAGTAATCCTTCGTTGATGGTGAAAGAGTCTGTTCAAGATACAGTTACGATTGTTGGAGGAGGAAAGCT

TGAGTCTTCTGGTACTGCTGGTAAAGATGTAACTAAGTCTTTTAGGAAGTTTGTTAAGCTGGGTTCAGGTATTAGTCAG

ACCCAGCATTTGTATTTAATTATTTATTCCAGTGATGCGATGAAGATCACATTGGAGACGAGAATGTATATTGATGTAT

AATTGTGATGATTAATGAATAAAGAGTTGTTATTATTCTTTGAATTACTCCGCGAAGCGGTGTGTTATGTTTTTGTTGG

AGACATATGACGTCATATGTCTCCGTGCCTACGTCAGGGCGGGGCTTAGTATT

>SCSV-[AU;3771A]_DNA-C_MF458180 Subterranean clover stunt virus

ACCCCCGCCCCGGGATCAGAGACATTTGACCAATAGTTGACTTGGAATAATAGCCCTTGGATTAAATAACACGTGGACG

CTCAGGATCTGTGATGCTAGTGAAGCGCTTAAGCTGAACGAATCTGACGGAAGAGCGGACATACGCACATGGATTATGG

CCCACATGTCTAAAGTGTATCTCTTTACAGCTATATTGATGTGACGTAAGATGCTTTACTTCGCCTCGAAGTAAAGTAG

GAAATTGCTTGATAAGTTATTCTTTTCTGAAAGAAATTAATTTAATTTTAAATTAAATTAAATGAGTGGCTATAAATAG

ATGTTTCGTCTTCGTTGTTTTACAACGAAGCTTAGAAGCTTGTCTTAATGGCGTTAAGGTATTTCTCTCAACTTCCTGA

AGAACTGAAGGAGAAGATTATGAACGAGCACTTGAAGGAAATTAAGAAGAAGGAATTTCTAGAGAATTCAATTAAAGCT

GCTTGTGCTGTGTCCGAAGGTTTAACAAAGAAGGAGTCTGTTGAAGAAGACGACATACTACGCTTCTCTGGGTTTCTGG

AAGGTCTCTCTGCATATTATGCAGAGGCGACGAAGAAGAAGTGTTTAGTTAGATGGAAGAAGAGCGTTGCAATAAATCT

GAAATGGAGAGTTATGGAGGAGATGCATTACAAGCTTTATGGATTTGCAGACATGGAAGATTTATATTGTTCAGAGTTA

GGGTTTCCTAATTACGGTGAAGACGATGTAGCTTATCACGATGGTGCAATTGTAAATTGTAATCAATTAGAAGTTGTAT

TAGATGATTTAGGTATTGAGTTTATGTCTATTGTAATTGATAGAGGTTCTATTAAGATAGAATTATGAGATGTAATTGT

GATTAATGAATAAAGAGTTGTTATTATTCTTTGAATTACTCCGCGAAGCGATGTGTTATGTTTTTGTTGGAGACATATG

ACGTCATATGTCTCCGTGCCTACGTCAGGGCGGGGCTTAGTATT

>SCSV-[AU;3771A]_DNA-M_MF458181 Subterranean clover stunt virus

ACCCCCGTGCCGGGGTCAGAGACATTTGACCAATAGTTGACTAGTATAATAGCCCTTGGATTAGATGACACGTGGACGC

TCAGGATCTGTGATGCTAGTGAAGCGCTTAAGCTGAACGAATCTGACGGAAGAGCGTTCACACTTAGATCTAGTTAGCG

TACTTAGTACGCGTTGTCTTGGTCTATAAATAGAGTGCTTCTGAACAGACTGTTCAGAATTTCATAGCGAGATGGATTC

TGGTGATGGTTACAATACATACTCATATGAAGAAGGTGCTGGAGATGCGAAGAAGGAAGTTTTATATAAAATAGGTATT

ATTATGTTATGTATTGTAGGGATTGTAGTTTTATGGGTTTTAATTATATTATGTTGTGCTGTTCCTCGCTATGCTAAAT

CAACGATGGACGCTTGGTTATCTTCGTCTTCTATTATGAAGAGGAAGATGGCTTCAAGGATTACTGGTACTCCGTTTGA

AGAAACTGGTCCTCATCGTGAAAGAAGATGGGCTGAAAGAAGAACTGAAGCGACGAATCAGAATAATAATGATAATGTA

AATAGATTTAGTTGATATGTTGTAATTTTATATGGATTAATGAGAATTATTATTATTATGTTCTTCGTCTGTGTTTTTT

AAGCTTTTTCTGTGTTTTAATGGCGTCTGGAGAGAGAAAGGAATAATTGTAAGGTTGAAGACGACGATAGTGCTTGACA

CTTTACTTTGCTTCGTCTTGAAGCAAAGACAGCTGTCATTGCTTCGCCTCGAAGCAAGGTATCTACTTTAATTGTAATT

TGGTTTTGGCGCCTAAGGCGCGTCGCTAAAGAGTAAAAGAATAAACTGACGTGGAGCGATATGATTGGTCATAATAAGC

CAATAGATTTAATTGTTATTGTTTTAATTTAACTCCGCGAAGCGGTATGCTAAGTGATAAATGAAACGAAGCGTTTTGA

TGACGTCATATGTCTCCGAGACAGGCTGGCACGGGGCTTAGTATT

>SCSV-[AU;3771A]_DNA-N_MF458182 Subterranean clover stunt virus

ACCCCCGTGCCGGGATCAGAGACATTTGACTAAATATTGACTTGGAATAATAGCCCTTGGATTAGATGACACGTGGACG

CTCAGGATCTGTGATGCTAGTGAAGCGCTTAAGCTGAACGAATCTGACGGAAGAGCGGACATACGCACATGGACTATGG

CCCACTGCTTTATTAAAGAAGTGGATGACAGCTGTCTTTGCTTTAAGACGAAGTAAAGAATAGTGGAAAACGCGTAAAG

AATAAGCGTACTCAGTACGCTTCGTGGCTCTATAAATAGTGCTTCGTCTTATTCTTCGTTGTATTATCAACGAAGAAGT

TAAGCTTTGTTCTGCGTTTTAATGGCGGACTGGTTTCACAGTGCGCTTAAGACATGTACTCATGTCTGTGATTTTTCAG

ATATTAAGGCGTCTTCACAACAGGATTTCTTCTGTTGTGATAGTATGCGAGGTAAATTATCTGAACCTAGGAAGGTGTT

GTTAGTTAGTTGTTTTGTAAGTTTTACTGGTAGTTTTTATGGAAGTAATAGGAATGTTAGAGGTCAATTTCAGTTAGGT

ATGCAGCAAGATGATGGCGTTGTTCGTCCAATAGGATATATTCCTATTGGGGGTTATTTGTATCATGATGATTATGGAT

ATTATCAAGGAGAGAAGACGTTCAATCTGGACATCGAGTCAGATTATCTGAAGCCTGATGAAGATTTTTGGAAGAGATT

TACAATTAATATTGTAAATGATAAAGGATTAGATGATAGGTGTGATGTAAAATGTTATGTAGTTCATACGATGCGTATT

AAGGTGTAATTGTTATTATCAATAAAAGAATTTTTATTGTTATTGTGTTATTTGGTAATTTATGCTTATAAGTAATTCT

ATGATTAATGGTGAATTAATAAGACTAATGAGGATAACAATTGAATTTGATTAAATTAACTCTGCGAAGCAGTATGTCT

TTCACGTGAGAGTCACGTGATGTCTCCGCGACAGGCTGGCACGGGGCTTAGTATT

>SCSV-[AU;3771A]_DNA-U1_MF458183 Subterranean clover stunt virus 

ACCCCCGTGCCGGGGTCAGAGACATTTGACCAATAGTTGACTAGTATAATAGCCCTTGGATTAGATGACACGTGGACGC

TCAGGATCTGTGATGCTAGTGAAGCGCTTAAGCTGAACGAATCTGACGGAAGAGCGTACATACGCACATGGATTATGGC

CCACATGTCTAAAGTGTATCTCTTTACAGCTATATTGATGTGACGTAAGATGCTTTACTTCGCCTCGAAGTAAAGTAGG

AAATTGCTCGCTAAGTTATTCTTTTCTGAAAGAAATTAATTTAATTCTAAATTAAATTAAATGAGTGGCTATAAATAGT

GTCGATGCTACCTCACATCGTCTTCTTATTCGCATCGTCTGTTCTGGTTTTAAGCGATGGTTAGTTTTAGTTTTCCTGA

GATATACGATGTGAGCGACGATGTTCTTGTAAGCGATAGCAGAAGAAGTGTAGCTGTTGAGGTCGAAGAGAAGGTTCAA

GTGATTAACGTGAAGGTACTGAGGTTGATTGAAGCTGTTGATGAAGATAGAGTTGGAGTGAAGGTTATGTTTCGTCTGT

GTTACAGATACAGACGAGAACTGAAGATTACGTTGTTGGGTTGTAAGATGGAGCTATGGACTTCGTTGAAGTCTTCAGG

CAAGTATTCAGTTCAATCTTTGTTGCAGAGGAAGCTTAATGGTATATGTGTTAGTAATTACTGTATAGGGATTGATATG

TTTGTAAGTAATGTTAAAGAGTTGATTAATAGATGTAAATGGATTACATCTGTTCAAGATGTTAATCCTATATGTTGTT

TGTATCATATGGAGGAAGAGTAATTAATAGTAATTACGATTAATTATGAGATAAGAGTTGTTATTAATGCTTATGAGGA

ATAAAGAATGATTAATATTGTTTAATTTTACTCCGCGAAGCGATGTGTTATGTTTTTGTTGGAGACATATGACGTCATA

TGTCTCCGAGACAGGCTGGCACGGGGCTTAGTATT

>SCSV-[AU;3771A]_DNA-U2_MF458184 Subterranean clover stunt virus

ACCCCCGTGCCGGGATCAGAGACATTTGACCAAGTTTGACTAAATAGTGATAAATGAAACGCTGCGTTTTAATAAGCTT

ATTGTGTAAGCTGCTAAGACGTACTGAGTACGCTTTGTATTGGGTCTATAAATAGAGTGCTTCTGAACAGATTGTTCAG

AATTTCATTGCGAGATGGATTATAAGCATAAACGTTTTGCTTATATTGAAGCTATTAAGGAAGAACAAGATTTGTTCTG

GGTTTTATATGAATCATTTCTTCGTAATAATGAAGAAATGATAGGAGCCATGTGCAAATATCATGGAAGAAGAGTGAAG

GCTTATCCTAAGATGCCTAGAGATGGACCTGCAAGGTGGGTGTTGAAGATGAAGACTGTTTATGACATTCGTGAAAATG

AATGTCAGAAGTGCAAGGAAGAAGAGCGTCGTTTAGCTAGTAAGCATGTTGTAAATTGTAAAGATAATAATTTACATGA

TTTGTATGATTATGGTAATTATAGATATCAAGTGTATTACTCTGTAAATGAGAATGATAAATGAGAATTATTATTATTT

ACTGGTGTTGAAGTTTTTTAAGCTTTTTCTGTATTTTAATGGCGTCTGGAGAGAGAATAATAATTCTAAGGTTGAAGAC

GATGTAAGGTAGGCGCCGATGTAGTGGATTACAACTGTCTTAGCTTCTTGAAGAAGCTAATACACGTGTCAAGCGCTGA

GTGAATAACGCTTTAAGGTTGCTTCGCATCGAAGTAAAGACGTGTGTCAAGTTGTGAGTGTTATTGCTTTTGAGGAAGC

TTCCTCGAAGCAAGGTATTTACTTTAATTGGAAGCGCGTTGCTAAAGATAAAAATAATAAGATAACGTGGAGTGATATG

ATTGGTCATAATAAGCTAATGAGGATAATAATTGAATTTGATTAAATTAACTCTGCGAAGCAGTATGTCTTTCACGTGA

GAGTCACGTGATGTCTCCGCGACAGGCTGGCACGGGGCTTAGTATT

>SCSV-[AU;3771A]_DNA-U4_MF458185 Subterranean clover stunt virus

ACCCCCGTGCCGGGGTCAGAGACATTTGACCAATAGTTGACTAGTATAATAGCCCTTGGATTAGATGACACGTGGACGC

TCAGGATCTGTGATGCTAGTGAAGCGCTTAAGCTGAACGAATCTGACGGAAGAGCGTACACTTTCTCTCTCCTAACACT

GTTAGCGTACTGAGTACGCGTTACTTATTTGGCTATAAATAGACGTCTTCGTTGTTCAGAAGACGTGTAATTCATTTCT

CTCTCTTCTCTATTCATCTCTGATGAATTTCTGGGTATATAGTTTGACAGGATTATTAATAATTTTTATTACTAATCCT

GGTATTGTTATAAGTATGATATTAGGAGGAATTATTGGCTGGTTATCTGGAAGGAAGTCGCTACGGAAGGTGAAGAATG

AAGACGAAGGAGTTGCAGAGAGAATTGAAGAAGAAGATCAAGTTTCTTGTAAGCCTTTAGATGTTCTTAGGTATTTAGA

AATTATAGGTTTATGTGATTTACAGTTAAGTGGTGAGGATCATGAATATGTACAGAATTTATGGAATAAATTAAGACGC

GAGTAGCGTTATGTAATTGTTAGTAGTTAATGAGAATTATTATTATTTATTGTTCTTGGTGTGGAAGGTTTTTAAGCTT

TCTCTGTGTTTTAATGGCATCTGAATAATAATTCTAAGGTTGAAGACGATGTAAGGTAGACGACGATGTAGTGGATTAC

AGTTGTCTTTACTTCGCCTCGAAGAAAGACACATTTCAAGTTGTGAGTGTTATTGCTTTTGAGGAAGCTTCCTTGAAGC

AGCGTATAACTTTAATTTGAATTTGGTTTTGGCGCGTTAGTGAAATTGCGGCTGTAAACGTGTCAAGTTGTGAGTGGCT

TAAATAAGATAACAGATATATTATTATTGTTTTAATTTAACTCCGCGAAGCGGTATGCTAAGTGATAAATGGAACGAAG

CGTTTTGATGACGTCATATGTCTCCGAGACAGGCTGGCACGGGGCTTAGTATT


5. Subterranean clover stunt virus isolate Quandialla 3771A (SCSV-[AU;3771A]), genome segments and associated alphasatellites determined by deep sequencing

>SYSA3-[AU;3771A]_MK291270_Sophora_yellow_stunt_alphasatellite_3 [organism=Sophora alopecuroides yellow stunt alphasatellite 3] [isolate Quandialla-3771A], complete sequence

ACCCACCTCTGCTCACCCCACAAAACGACAAAATGCAAAGTGCTTTATGGTGCTTCACGCGTAATTTCTCTGGAGAGACC

CCTTCTCTCGTCTTCGACGAGAGAGTACAGTACGCCTGTTGGCAACACGAGAGGATTAACCATGACCACCTTCAGGGTGT

GATTCAGATGAAGAAGAGAGCTAGATTAACTACTGTTAAGGCTATTATTGGAGGAAATCCACATCTGGAGAGGATGAGAG

GTACGATTGAAGAAGCTGCAGAATATTGCAGAAAACCTCAATCGAGGGTTTCAGGACCATGGGAATTTGGAGAAATGTTG

AAGAAGGGATCTCATAAGCGTAAGATTATGGAGTTGCTTGATGATTCAGAGAACGAATTGGAAGAACCTCAGAAGTACAG

ACGTGCGATAGCGAAATCCGCCATGGATGCTTCTCGCGAGCTTGCTTCGCGAGAGGGGTTTCCTCATTCACTTTACAGCT

GGCAAGAAACAGTATTGGGCCTTTTGGAATTGGACCCAGATGACCGGACTATTATTTGGGTATACGGCCCAAATGGTAAT

GAAGGAAAATCACAGTTTGGTAAATTCCTTGGGTTAAAAAAAGATTACCTATATTTACCAGGAGGTAAAACGCAAGATAT

GACGTACATGTTGATGAAGAAGCCAGACACTAATGTTGTGTTGGATATTCCACGCTGTAATTCAGAATATTTGAATTACC

AGTTTATGGAATTAATTAAAAACAGGACAATATATAGTTATAAATATGAGCCTATTGGAGCTATAATTAAAAATAAAATA

CATGTAATTGTATTGGCAAATGTACTCCCTGATTATACAAAAATATCACAAGACAGAATAAAAATCATTGAGTGTTGATT

TTGTTTTAAAAAACTACGCGAAGCGAACAAAAAAAAAAATTTGCGTTTTGGGGCCAAAACGACGTCGTTTTTACCTGTGC

TCACTATATAAACCCGAGCAGAGGTGGGAATCAGTATT

>SCSA1-[AU;3771A]_MK291268_subterranean_clover_stunt_alphasatellite_1 [organism=Subterranean clover stunt alphasatellite 1] [isolate=Quandialla-3771A], complete sequence

ACCGCACCTCGTTACACTGCCTCGTTACATTCTCTCTCTAAAATGGCATCTAAGCGATATTGCTTTACTTTGAATTATAA

TAGTGACTTAGAGAGAGAAACATTCCTCTCTCTCTTTCTTCCAGACGAAATTAACTATTTCGTCGTCGGAGACGAAACTG

CAACAACTGGTCAGAAACATTTGCAAGGATATGTTTCGTTTAAGAAATTAATTCGCCTTGGCGGATTGAAGAAGAAATTT

GGAAATAGAGCTCACTGGGAAATTGCAAGGGGGAGCGATTCTCAGAATCGCGATTATTGCTCAAAAGAAACCCTAATTGC

AGAAATTGGGATTCCGGTAGAGAAGGGTTCGAATAGAAGAAAGACGATGGAGAAGTATGAAGATGATCCTGAAGAGATGC

AATTGGCCGATCCAGATACTGCTCTCCGTTGTAAGGCGCAGAAATTAAGAGAAGAATATTGTTCGACATATTCATTTTTC

ATCCTCCGTCCATGGCAGATAGAGCTTCACCGTCTATTAATGGAAGAACCAGATGATCGTTCGATTATCTGGGTTTACGG

ATCCGACGGAGGAGAAGGTAAAACAAGCTTCGCGAAGGAATTAATTAAGTATGGGTGGTTCTATACATCTGGAGGGAAGA

CGCAGGACATTCTGTACATGTACGCACAAGACCCAGAGAGGAATATTGCGTTTGATGTTCCCAGGTGTTCTTCAGAGATG

ATGAACTACCAGGTTATGGAGATGATGAAGAACAGAGTCTTTGCAAGTACAAAATATAGGCCCGTAGATCTTTGTATTAG

GAAGTTAGTTCATGTAATTGTGTTTGCCAACGTGGCACCTGACCCCACGCGCATAAGTGAGGACAGACTTGTAATTATCA

ATTGTTGAATTAAATATTATTGTTTTAAAATACTCCGCGAAGCGGTATCCGGTCATTCAGCGGTAGCCGGTCATAACACT

GTTGACCTCGTTACACTATATATAACGAGGTGCGCTTAGTATT

>SCSA2-[AU;3771A]_MK291269_subterranean_clover_stunt_alphasatellite_2 [organism=Subterranean clover stunt alphasatellite 2] [isolate=Quandialla-3771A], complete sequence

ACCGCACCTCGCTTACCCTCCTCGCTTCCCTGGGCCCACTATGCCTACTAGACAAAGCACTAGTTGGGTGTTCACACTTA

ACTTTGAGGGCGAAATTCCTATTTTGCCCTTTAATGAAAGCGTTCAGTACGCTTGTTGGCAGCATGAGAGAGTGGGACAC

GATCATTTACAGGGATTTATACAATTTAAATCCCGCAACACTACATTGCGTCAGGCTAAGTCTATTTTTAATGGACTGAA

TCCTCATCTGGAAATTGCTAGGGATGTAGAGAAGGCGCAATTGTACGCGATGAAGGAAGATAGTAGAGTAGCTGGTCCCT

GGGAGTATGGGTTGTTTATTAAGAGAGGATCGCATAAGCGTAAGCTGATGGAGAGATTTGAAGAAGATGGAGAAGAGATG

AAAATTGCTGATCCCTCTCTCTATAGGCGTTGTCTATCAAGGAAGATGGCTGAAGAACAACGTTGTTCTTCTGAGTGGAA

TTATGACTTACGCCCTTGGCAAGAAGAAGTGATGCATTTGTTAGAGGAAGAACCAGATTATAGAACGATAATCTGGGTGT

ATGGACCTGCTGGTAACGAAGGCAAATCTACATTTGCAAGACATCTGTCATTGAAAGATGGTTGGGGTTATCTGCCTGGA

GGAAAGACACAAGATATGATGCATCTTGTGACTGCTGAGCCTAAGAATAATTGGGTATTTGACATACCCAGAGTTAGTTC

AGAGTATGTGAATTATGGTGTAATAGAACAGGTTAAGAATAGGGTAATGGTGAATACTAAGTATGAGCCATGTGTAATGC

GGGATGATAATCATCCTGTTCATGTAATTGTGTTTGCAAATGTACTCCCAGATTTGGGAAAATTAAGTGAAGATAGAATA

AAATTAATTTGTTGTTGAAAACTCTGCGAAGCTAGAAGTTATAAAAAAAAATGTGTTTTGAGAGAAGTCCCACATCGGGT

AGTTCACGAAACAGGGTGAGGGAAGCGAGCAATATAAGGCGAGGTGCGTATCAGTATT

>SCSV-[AU;3771A]_DNA-C [organism=Subterranean clover stunt virus] [isolate=Quandialla-3771A] segment DNA-C, complete sequence

ACCCCCGCCCCGGGATCAGAGACATTTGACCAATAGTTGACTTGGAATAATAGCCCTTGGATTAAATAACACGTGGACGC

TCAGGATCTGTGATGCTAGTGAAGCGCTTAAGCTGAACGAATCTGACGGAAGAGCGGACATACGCACATGGATTATGGCC

CACATGTCTAAAGTGTATCTCTTTACAGCTATATTGATGTGACGTAAGATGCTTTACTTCGCCTCGAAGTAAAGTAGGAA

ATTGCTTGATAAGTTATTCTTTTCTGAAAGAAATTAATTTAATTTTAAATTAAATTAAATGAGTGGCTATAAATAGATGT

TTCGTCTTCGTTGTTTTACAACGAAGCTTAGAAGTTTGTGTTAATGGCTTTAAGGTATTTCTCTCAGCTTCCCGAAGAAC

TGAAGGAGAAGATTATGAACGAGCACTTGAAGGAAATTAAGAAGAAGGAATTTCTAGAGAATTCAATTAAAGCTGCGTGT

GCTGTGTTCGAAGGTTTAACAAAGAAGGAGTCTGTTGAAGAAGACGACATACTACGCTTCTCTGGGTTTCTGGAAGGTCT

CTCTGCATATTATGCAGAGGCGACGAAGAAGAAGTGTTTAGTTAGATGGAAGAAGAGCGTTGCAATAAATCTGAAATGGA

GAGTTATGGAGGAGATGCATTACAAGCTTTATGGATTTGCAGACATGGAAGATTTATATTGTTCAGAGTTAGGGTTTCCT

AATTACGGTGAAGACGATGTAGCTTATCACGATGGTGCAATTGTAAATTGTAATCAATTAGAAGTTGTATTAGATGATTT

AGGTATTGAGTTTATGTCTATTGTAATTGATAGAGGTTCTATTAAGATAGAATTATGAGATGTAATTGTGATTAATGAAT

AAAGAGTTGTTATTATTCTTTGAATTACTCCGCGAAGCGATGTGTTATGTTTTTGTTGGAGACATATGACGTCATATGTC

TCCGTGCCTACGTCAGGGCGGGGCTTAGTATT

>SCSV-[AU;3771A]_DNA-M [organism=Subterranean clover stunt virus] [isolate=Quandialla-3771A] segment DNA-M, complete sequence

ACCCCCGTGCCGGGGTCAGAGACATTTGACCAATAGTTGACTAGTATAATAGCCCTTGGATTAGATGACACGTGGACGCT

CAGGATCTGTGATGCTAGTGAAGCGCTTAAGCTGAACGAATCTGACGGAAGAGCGTTCACACTTAGATCTAGTTAGCGTA

CTTAGTACGCGTTGTCTTGGTCTATAAATAGAGTGCTTCTGAACAGACTGTTCAGAATTTCATAGCGAGATGGATTCGGG

TGATGGTTACAATACATACTCATATGAAGAAGGTGCTGGAGATGCGAAGAAGGAAGTTTTATATAAAATAGGTATTATTA

TGTTATGTATTGTAGGGATTGTAGTTTTATGGGTTTTAATTATATTATGTTGTGCTGTTCCTCGCTATGCTAAATCAACG

ATGGACGCTTGGTTATCTTCGTCTTCTATTATGAAGAGGAAGATGGCTTCAAGGATTACTGGTACTCCGTTTGAAGAAAC

TGGTCCTCAGCGTGAAAGAAGATGGGCTGAAAGAAGAACTGAAGCGACGAATCAGAATAATAATGATAATGTAAATAGAT

TTAGTTGATATGTTGTAATTTTATATGGATTAATGAGAATTATTATTATTATGTTCTTCGTCTGTGTTTTTTAAGCTTTT

TCTGTGTTTTAATGGCGTCTGGAGAGAGAAAGGAATAATTGTAAGGTTGAAGACGACGATAGTGCTTGACACTTTACTTT

GCTTCGTCTTGAAGCAAAGACAGCTGTCATTGCTTCGCCTCGAAGCAAGGTATCTACTTTAATTGTAATTTGGTTTTGGC

GCCTAAGGCGCGTCGCTAAAGAGTAAAAGAATAAACTGACGTGGAGCGATATGATTGGTCATAATAAGCCAATAGATTTA

ATTGTTATTGTTTTAATTTAACTCCGCGAAGCGGTATGCTAAGTGATAAATGAAACGAAGCGTTTTGATGACGTCATATG

TCTCCGAGACAGGCTGGCACGGGGCTTAGTATT

>SCSV-[AU;3771A]_DNA-M.2_MK291271 [organism=Subterranean clover stunt virus] [isolate=Quandialla-3771A] segment DNA-M.2, complete sequence

ACCCCCGTGCCGGGATCAGAGACATTTGACCAATAGTTGACTAGTATAATAGCTGTTAGATTAAATGACACGTGGACGCT

CAGGATCTGTGATGCTAGTGAATCGCTTAAGCTGAACGAATCTGACGGAAGAGCGTTCACACTTAGATCTAGTTAGCGTA

CTTAGTACGCGTTGTCTTGGGTCTATAAATAGAGTGCTTCTGAACAGATTGTTCAGAATTTCATAGCGAGATGGATTCTG

GTGATGGTTACAATACATACTCATATGAAGAAGGTGCTGGAGATGCGAAGAAGGAAGTTTTATATAAAATAGGTATTATT

ATGTTATGTATTGTAGGGATTGTAGTTTTATGGGTTTTAATTATATTATGTTGTGCTGTTCCTCGCTATGCTAAATCAAC

GATGGACGCTTGGTTATCTTCGTCTTCTATTATGAAGAGGAAGATGGCTTCAAGGATTACTGGTACTCCGTTTGAAGAAA

CTGGTCCTCATCGTGAAAGAAGATGGGCTGAAAGAAGAACTGAAGCGACGAACCAGAATAATAATGATAATGTAAATAGA

TTTAGTTGATATGTTGTAATTTTATATGGATTAATGAGAATTATTATTATTCTGTTCTTCGTCTGTGTTTTTTAAGCTTT

TTCTGTGTTTTAATGGCGTCTGGAGAGAGAAAGGAATAATTTTAAGGTTGAAGACGACGATAGTGCTTGACACTATTCTT

TACTTCGTCTTGAAGCAAAGACAGCTGTCATTGCTTCGCCTCGAAGCAAGGTATCTACTTTAATTGTAATTTGGTTTTGG

CGCCTAAGGCGTGTCGCTAAAGAGTAAAGCAATAAAATGACGTGGAGCGATATGATTGGTCATAATAAGCTAATAGATTT

AATTGTTATTCTTTTGTTTAACTCCGCGAAGCGGTATGTTTAGTGAGGATAGGATTGTAATTGTGTATTCGTGAGTGAGA

TGACGTCATATGTCTCCGCGACAGGCTGGCACGGGGCTTAGTATT

>SCSV-[AU;3771A]_DNA-N [organism=Subterranean clover stunt virus] [isolate=Quandialla-3771A] segment DNA-N, complete sequence

ACCCCCGTGCCGGGATCAGAGACATTTGACTAAATATTGACTTGGAATAATAGCCCTTGGATTAGATGACACGTGGACGC

TCAGGATCTGTGATGCTAGTGAAGCGCTTAAGCTGAACGAATCTGACGGAAGAGCGGACATACGCACATGGACTATGGCC

CACTGCTTTATTAAAGAAGTGGATGACAGCTGTATTTGCTTCGAGGCGAAGTAAAGAATAGTGGAAAACGCGTAAAGAAT

AAGCGTACTCAGTACGCTTCGTGGCTCTATAAATAGTGCTTCGTCTTATTCTTCGTTGTATTATCAACGAAGAAGTTAAG

CTTTGTTCTGCGTTTTAATGGCGGACTGGTTTCACAGTGCGCTTAAGACATGTACTCATGTCTGTGATTTTTCAGATATT

AAGGCGTCTTCACAACAGGATTTCTTCTGTTGTGATAGTATGCGAGGTAAATTATCTGAACCTAGGAAGGTGTTGTTAGT

CAGTTGTTTTGTAAGTTTTACTGGTAGTTTTTATGGAAGTAATAGGAATGTTAGAGGTCAAGTTCAGTTAGGTATGCAGC

AAGATGATGGCGTTGTTCGTCCAATAGGATATATTCCTATTGGGGGTTATTTGTATCATGATGATTATGGATATTATCAA

GGAGAGAAGACGTTCAATCTGGACATCGAGTCAGATTATCTGAAGCCTGATGAAGATTTTTGGAAGAGATTTACAATTAA

TATTGTAAATGATAAAGGATTAGATGATAGGTGTGATGTAAAATGTTATGTAGTTCATACGATGCGTATTAAGGTGTAAT

TGTTATTATCAATAAAAGAATTTTTATTGTTATTGTGTTATTTGGTAATTTATGCTTATAAGTAATTCTATGATTAATGG

TGAATTAATAAGACTAATGAGGATAACAATTGAATTTGATTAAATTAACTCTGCGAAGCTATATGTCTTTCACGTGAGAG

TCACGTGATGTCTCCGCGACAGGCTGGCACGGGGCTTAGTATT

>SCSV-[AU;3771A]_DNA-R [organism=Subterranean clover stunt virus] [isolate=Quandialla-3771A] segment DNA-R, complete sequence

ACCCCCGTGCCGGGGTCAGAGACATCACGTGACTCTCACATGATTGTTTAATATATATATGTGTGTTGGGTTGATTATTT

TATTCAATAAAATATGGCTAGACAAGTTATATGCTGGTGCTTTACATTAAACAATCCTCTCGCTCCTCTCTCTCTTCATG

AAAGTATGAAATACTTAGTTTATCAGACTGAAGCTGGTGATAATGGAACTATTCATTATCAAGGCTATGTGGAAATGAAG

AAGAGAACTTCTCTGGTTCAAATGAAGAAATTGCTTCCTGGTGCTCATCTGGAGAAGAGAAGAGGGTCACAAGGAGAAGC

TAGAGCTTATGCGATGAAAGAAGATTCAAGGGTTGAAGGTCCTTGGGAGTTTGGAGAGTTTAAGGAGTTTGTGGAAGATA

AGCTGCGTTCCGTCATGGAAGACATGAAATCAACTGGGAAACGTCCAGTTGAGTATATAGAAGATTGTTGTAACACTTAC

GACAAATCTTCTGCAACGCTGAGAGAGTTTAGAGGAGAATTGAAGAAGAAACAGGCAATTGAAGAGTGGGAGTTGCAGAG

GCAGCCATGGATGGACGAGGTTGAAAGCTTGATGGAGACGAAGGACTGTAGACGAATAATTTGGGTGTATGGCCCAGAAG

GTGGAGAAGGGAAGACATCGTACGCAAAGCATCTTGTGAAGACGCGTGGAGCTTTTTACTCGACAGGCGGAAAGACAGCC

GACATAGCTTTTGCGTGGGACCATGAAGAGTTAGTGCTATTCGACTTTCCTCGAAGCTTCGAGGAATACGTCAATTATGG

AGTCATTGAACAGCTAAAGAATGGCATTTTACAGTCTGGAAAGTATCAAAGTATTGTAAAGTATTGTAATTATGTAGAAG

TTATTGTATTTGCTAATTTTATTCCGCGAAGCGGTATGTTTAGTGAGGATAGGATTGTAATTGTGTATGCGTGAGTGAGA

TGACGTCATATGTCTCCGAGACAGGCTGGCACGGGGCTTAGTATT

>SCSV-[AU;3771A]_DNA-S [organism=Subterranean clover stunt virus] [isolate=Quandialla-3771A] segment DNA-S, complete sequence

ACCCCCGCCCCGGGATCAGAGACATTTGACTAATAGTTGACTAGTATAATAGCCCTTGGATTAAATAACACGTGGACGCT

CAGGATCTGTGATGCTAGTGAAGCGCTTAAGCTGAACGAATCTGACGGAAGAGCGTCATGGCCCACATGTCTAAAGTGTA

TCTCTTTACAGCTATATTGATGTGACATAAGATGCTTTACTTTACTTGCTTTAAGTAAAGTAAGATGCTTTACTTTGCTT

CGCGACGAAGCAAAGTGATTGTAGCTGCAGAAATTGATGCTTTAATTTCTTGGTAACACGGTTTGATTGTGGGTATAAAT

ATGTTCTGTTCGTCTTCTTCGTTGTCATTTTACAACGAAGATGGTTGCTGTTCGATGGGGAAGAAAGGGTCTGAGGTCTC

AAAGGAGAAAATATTCGCGAATTGCTTACAAACCTCCTTCGTCTAAGGTTGTAAGTCATGTGGAGTCTGTTCTGAATAAG

AGAGATGTTACTGGAGCGGAGGTTAAGCCATTCGCTGATGGTTCAAGGTATAGTATGAAGAAGGTAATGTTGATTGCAAC

ATTAACTATGGCTCCTGGAGAATTAGTTAATTATCTTATTGTGAAGAGTAATTCGCCTATTGCGAATTGGAGTTCGTCTT

TCAGTAATCCTTCGTTGATGGTGAAAGAGTCTGTTCAAGATACAGTTACGATTGTTGGAGGAGGAAAGCTTGAGTCTTCT

GGTACTGCTGGTAAAGATGTAACTAAGTCTTTTAGGAAGTTTGTTAAGCTGGGTTCAGGTATTAGTCAGACCCAGCATTT

GTATTTAATTATTTATTCCAGTGATGCGATGAAGATCACACTGGAGACGAGAATGTATATTGATGTATAATTGTGATGAT

TAATGAATAAAGAGTTGTTATTATTCTTTGAATTACTCCGCGAAGCGGTGTGTTATGTTTTTGTTGGAGACATATGACGT

CATATGTCTCCGTGCCTACGTCAGGGCGGGGCTTAGTATT

>SCSV-[AU;3771A]_DNA-U1 [organism=Subterranean clover stunt virus] [isolate=Quandialla-3771A] segment DNA-U1, complete sequence

ACCCCCGCCCCGGGATCAGAGACATTTGACCAATAGTTGACTAGTATAATAGCCCTTGGATTAAATAACACGTGGACGCT

CAGGATCTGTGATGCTAGTGAAGCGCTTAAGCTGAACGAATCTGACGGAAGAGCGGACATACGCACATGGATTATGGCCC

ACATGTCTAAAGTGTATCTCTTTACAGCTATATTGATGTGACGTAAGATGCTTTACTTCGCCTCGAAGTAAAGTAGGAAA

TTGCTCGCTAAGTTATTCTTTTCTGAAAGAAATTAATTTAATTCTAAATTAAATTAAATGAGTGGCTATAAATAGTGTCG

ATGCTACCTCACATCGTCTTCTTATTCGCATCGTCTGTTCTGGTTTTAAGCGATGGTTAGTTTTAGTTTTCCTGAGATAT

ACGATGTGAGCGACGATGTTCTTGTAAGCGATAGCAGAAGAAGTGTAGCTGTTGAGGTCGAAGAGAAGGTTCAAGTGATT

AACGTGAAGGTACTGAGGTTGATTGAAGCTGTTGATGAAGATAGAGTTGGAGTGAAGGTTATGTTTCGTCTGTGTTACAG

ATACAGACGAGAACTGAAGATTACGTTGTTGGGTTGTAAGATGGAGCTATGGACTTCGTTGAAGTCTTCAGGCAAGTATT

CAGTTCAATCTTTGTTGCAGAGGAAGCTTAATGGTATATGTGTTAGTAATTACTGTATAGGGATTGATATGTTTGTAAGT

AATGTTAAAGAGTTGATTAATAGATGTAAATGGATTACATCTGTTCAAGATGTTAATCCTATATGTTGTTTGTATCATAT

GGAGGAAGAGTAATTAATAGTAATTACGATTAATTATGAGATAAGAGTTGTTATTAATGCTTATGAGGAATAAAGAATGA

TTAATATTGTTTAATTTTACTCCGCGAAGCGATGTGTTATGTTTTTGTTGGAGACATATGACGTCATATGTCTCCGTGCC

TACGTCAGGGCGGGGCTTAGTATT

>SCSV-[AU;3771A]_DNA-U2 [organism=Subterranean clover stunt virus] [isolate=Quandialla-3771A] segment DNA-U2, complete sequence

ACCCCCGTGCCGGGATCAGAGACATTTGACCAAGTTTGACTAAATAGTGATAAATGAAACGCTGCGTTTTAATAAGCTTA

TTGTGTAAGCTGCTAAGACGTACTGAGTACGCTTTGTATTGGGTCTATAAATAGAGTGCTTCTGAACAGATTGTTCAGAA

TTTCATTGCGAGATGGATTATAAGCATAAACGTTTTGCTTATATTGAAGCTATTAAGGAAGAACAAGATTTGTTCTGGGT

TTTATATGAATCATTTCTTCGTAATAATGAAGAAATGATAGGAGCCATGTGCAAATATCATGGAAGAAGAGTGAAGGCTT

ATCCTAAGATGCCTAGAGATGGACCTGCAAGGTGGGTGTTGAAGATGAAGACTGTTTATGACATTCGTGAAAATGAATGT

CAGAAGTGCAAGGAAGAAGAGCGTCGTTTAGCTAGTAAGCATGTTGTAAATTGTAAAGATAATAATTTACATGATTTGTA

TGATTATGGTAATTATAGATATCAAGTGTATTACTCTGTAAATGAGAATGATAAATGAGAATTATTATTATTTACTGGTG

TTGAAGTTTTTTAAGCTTTTTCTGTATTTTAATGGCGTCTGGAGAGAGAATAATAATTCTAAGGTTGAAGACGATGTAAG

GTAGGCGCCGATGTAGTGGATTACAACTGTCTTAGCTTCTTGAAGAAGCTAATACACGTGTCAAGCGCTGAGTGAATAAC

GCTTTAAGGTTGCTTCGCATCGAAGTAAAGACGTGTGTCAAGTTGTGAGTGTTATTGCTTTTGAGGAAGCTTCCTCGAAG

CAAGGTATTTACTTTAATTGGAAGCGCGTTGCTAAAGATAAAAATAATAAGATAACGTGGAGTGATATGATTGGTCATAA

TAAGCTAATGAGGATAATAATTGAATTTGATTAAATTAACTCTGCGAAGCAGTATGTCTTTCACGTGAGAGTCACGTGAT

GTCTCCGCGACAGGCTGGCACGGGGCTTAGTATT

>SCSV-[AU;3771A]_DNA-U4 [organism=Subterranean clover stunt virus] [isolate=Quandialla-3771A] segment DNA-U4, complete sequence

ACCCCCGTGCCGGGGTCAGAGACATTTGACCAATAGTTGACTAGTATAATAGCCCTTGGATTAGATGACACGTGGACGCT

CAGGATCTGTGATGCTAGTGAAGCGCTTAAGCTGAACGAATCTGACGGAAGAGCGTACACTTTCTCTCTCCTAACACTGT

TAGCGTACTGAGTACGCGTTACTTATTTGGCTATAAATAGACGTCTTCGTTGTTCAGAAGACGTGTAATTCATTTCTCTC

TCTTCTCTATTCATCTCTGATGAATTTCTGGGTATATAGTTTGACAGGATTATTAATAATTTTTATTACTAATCCTGGTA

TTGTTATAAGTATGATATTAGGAGGAATTATTGGCTGGTTATCTGGAAGGAAGTCGCTACGGAAGGTGAAGAATGAAGAC

GAAGGAGTTGCAGAGAGAATTGAAGAAGAAGATCAAGTTTCTTGTAAGCCTTTAGATGTTCTTAGGTATTTAGAAATTAT

AGGTTTATGTGATTTACAGTTAAGTGGTGAGGATCATGAATATGTACAGAATTTATGGAATAAATTAAGACGCGAGTAGC

GTTATGTAATTGTTAGTAGTTAATGAGAATTATTATTATTTATTGTTCTTGGTGTGGAAGTTTTTTAAGCTTTCTCTGTG

TTTTAATGGCATCTGAATAATAATTCTAAGGTTGAAGACGATGTAAGGTAGACGACGATGTAGTGGATTACAGTTGTCTT

TACTTCGCCTCGAAGAAAGACACATTTCAAGTTGTGAGTGTTATTGCTTTTGAGGAAGCTTCCTTGAAGCAGCGTATAAC

TTTAATTTGAATTTGGTTTTGGCGCGTTAGTGAAATTGCGGCTGTAAACGTGTCAAGTTGTGAGTGGCTTAAATAAGATA

ACAGATATATTATTATTGTTTTAATTTAACTCCGCGAAGCGGTATGCTAAGTGATAAATGAAACGAAGCGTTTTGATGAC

GTCATATGTCTCCGAGACAGGCTGGCACGGGGCTTAGTATT


6. Subterranean clover stunt virus isolate Myall Vale 2534B (SCSV-[AU;2534B]), genome segments and associated alphasatellites determined by deep sequencing

>SCSV-[AU;2534B]_DNA-R_MK035728 [organism=Subterranean clover stunt virus] [isolate=Myall Vale 2534B] segment DNA-R, complete sequence  

ACCCCCGTGCCGGGGTCAGAGACATCACGTGACTCTCATATGATTGTTTAATATATATATGTGTGTTGGGTTGATTATTT

TATTCAATAAAATATGGCTAGACAAGTTATATGCTGGTGCTTTACATTAAACAATCCTCTCGCTCCTCTCTCTCTTCATG

AAAGTATGAAATACTTAGTTTATCAGACTGAAGCTGGTGATAATGGAACTATTCATTATCAAGGCTATGTGGAAATGAAG

AAGAGAACTTCTCTGGTGCAAATGAAGAAATTGCTTCCTGGTGCTCATCTGGAGAAGAGAAGAGGGTCACAAGGAGAAGC

TAGAGCTTATGCGATGAAAGAGGATTCAAGGGTTGAAGGTCCTTGGGAGTTTGGAGAGTTTAAGGAGGTTGTGGAAGATA

AGCTGCGTTCTGTCATGGAAGACATGAAATCAACTGGGAAACGTCCAGTTGAGTATATAGAAGATTGTTGTAACACTTAC

GACAAATCTTCTGCAACGCTGAGAGAGTTTAGAGGAGAATTGAAGAAGAAACAGGCAATTGAAGAGTGGGTGTTGCAGAG

GCAGCCATGGATGGACGAGGTTGAAAGCTTGATGGAGACGAAGGACTGTAGACGAATAATTTGGGTGTATGGCCCAGAAG

GTGGAGAAGGGAAGACATCGTACGCAAAGCATCTTGTGAAAACGCGTGAAGCTTTTTACTCGACAGGTGGAAAGACAGCC

GACATAGCTTTTGCGTGGGACCATCAAGAGTTAGTGCTATTCGACTTTCCTCGAAGCTTCGAGGAATACGTCAATTATGG

AGTCATTGAACAGCTAAAGAATGGCATTTTACAGTCTGGAAAGTATCAAAGTATTGTAAAGTATTGTAATTATGTAGAAG

TTATTGTATTTGCTAATTTTATTCCGCGAAGCGGTATGTTTAGCGAGGATAGGATTGTAATTGTGTATGCGTGAGTGAGA

TGACGTCATATGTCTCCGCGACAGGCTGGCACGGGGCTTAGTATT
>SCSV-[AU;2534B]_DNA-S_MK035729 [organism=Subterranean clover stunt virus] [isolate=Myall Vale 2534B] segment DNA-S, complete sequence

ACCCCCGTGCCGGGATCAGAGACATTTGACTAAATATTGACTTGGAATAATAGCCCTTGGATTAGATGACACGTGGACGC

TCAGGATCTGTGATGCTAGTGAAGCGCTTAAGCTGAACGAATCTGACGGAAGAGCGTCATGGCCCACATGTCTAAAGAAT

AATGCTTTACAGTTGTATTGATGTGACTTTACGCGCTTTACTTTACTTGCTTTAAGTAAAGTAAGATTCTTTACTTTGCT

TCGCGACGAAGCAAAGTGATTGTAGCTGCAGAAATTGATGCTTTAATTACCGGGTAACACGGTTTGATTGTGGGTATAAA

TATGTTCTGTTCGTCTTCTTCGTTGTCATTTTACAACGAAGATGGTTGCTGTTCGATGGGGAAGAAAGGGTCTGAGGTCT

CAAAGGAGAAAATATTCGCGAATTGCTTACAAACCTCCTTCGTCTAAGGTTGTAAGTCATGTGGAGTCTGTTCTGAATAA

GAGAGATGTTACTGGAGCGGAGGTTAAGCCATTCGCTGATGGTTCAAGGTATAGTATGAAGAAGGTAATGTTGATTGCAA

CATTAACTATGGCTCCTGGAGAATTAGTTAATTATCTTATTGTGAAGAGTAATTCGCCTATTGCGAATTGGAGTTCGTCT

TTCAGTAATCCTTCGTTGATGGTGAAAGAGTCTGTTCAAGATACAGTTACGATTGTTGGAGGAGGAAAGCTTGAGTCTTC

TGGTACTGCTGGTAAAGATGTAACTAAGTCTTTTAGGAAGTTTGTTAAGCTGGGTTCAGGTATTAGTCAGACCCAGCATT

TGTATTTAATTATTTATTCCAGTGATGCGATGAAGATCACACTGGAGACGAGAATGTATATTGATGTATAATTGTGATGA

TTAATGAATAAAGAGTTGTTATTATTCTTTGAATTACTCCGCGAAGCGGTGTGTTATGTTTTTGTTGGAGACATATGACG

TCATATGTCTCCGCGACAGGCTGGCACGGGGCTTAGTATT
>SCSV-[AU;2534B]_DNA-C_MK035730 [organism=Subterranean clover stunt virus] [isolate=Myall Vale 2534B] segment DNA-C, complete sequence

ACCCCCGCCCCGGGATCAGAGACATTTGACCAATAGTTGACTAGTATAATAGCCCTTGGATTAGATGACACGTGGACGCT

CAGGATCTGTGATGCTAGTGAAGCGCTTAAGCTGAACGAATCTGACGGAAGAGCGGACATACGCACATGGATTATGGCCC

ACATGTCTAAAGTGTATCTCTTTACAGCTATATTGATGTGACGTAAGATGCTTTACTTCGCCTCGAAGTAAAGTAGTAAA

TTGCTTGATAAGTTATTCTTTTCTGAAAGAAATTAATTTAATTCTAAATTAAATTAAATGAGTGGCTATAAATAGATGTT

TCGTCTTCGTTGTTTTACAACGAAGCTTAGAAGCTTGTGTTAATGGCGTTAAGGTATTTCTCTCATCTTCCTGAAGAACT

GAAGGAGAAGATTATGAACGAGCACTTGAAGGAAATTAAGAAGAAGGAATTTCTAGAGAATTCAATTAGAGCTGCGTGTG

CTGTGTTCGAAGGTTTAACAAAGAAGGAGTCTGTTGAAGAAGACGACATACTACGCTTCTCTGGGTTTCTGGAAGGTCTG

TCTGCATATTATGCAGAGGCGACGAAGAAGAAGTGTTTAGTTAGATGGAAGAAGAGCGTTGCAATAAATCTGAAATGGAG

AGTTATGGAGGAGATGCATTACAAGCTTTATGGATTTGCAGACATGGAAGATTTATATTGTTCAGAGTTAGGGTTTCCTA

ATTACGGTGAAGACGATGTAGCTTATCACGATGGTGCAATTGTAAATTGTAAGCAATTAGAAGTTGTATTTGATGATTTA

GGTATTGAGTTTATGTCTATTGTAATTGATAGAGGTTCTATTAAGATAGAATTATGAGATGTAATTGTGATGATTAATGA

ATAAAGAGTTGTTTTTATTCTTTGAATTATTCCGCGAAGCGGTGTGTTATGTTTTTGTTGGAGACATATGACGTCATATG

TCTCCGTGCCTACGTCAGGGCGGGGCTTAGTATT
>SCSV-[AU;2534B]_DNA-M_MK035731 [organism=Subterranean clover stunt virus] [isolate=Myall Vale 2534B] segment DNA-M, complete sequence

ACCCCCGCCCCGGGATCAGAGACATTTGACTAATAGTTGACTAGTATAATAGCTGTTGGATTACATGACACGTGGACGCT

CAGGATCTGTGATGCTAGTGAAGCGCTTAAGCTGAACGAATCTGACGGAAGAGCGTTCACACTTAGATCTAGTTAGCGTA

CTTAGTACGCGTTGTCTTGGGTCTATAAATAGAGTGCTTCTGAACAGATTGTTCAGAATTTCATAGCGAGATGGATTCTG

GTGATGGTTACAATACATACTCATATGAAGAAGGTGCTGGAGATGCGAAGAAGGAAGTTTTATATAAAATAGGTATTATT

ATGTTATGTATTGTAGGGATTGTAGTTTTATGGGTTTTAATTATATTATGTTGTGCTGTTCCTCGCTATGCTAAATCAAC

GATGGACGCTTGGTTATCTTCGTCTTCTATTATGAAGAGGAAGATGGCTTCAAGGATTACTGGTACTCCGTTTGAAGAAA

CTGGTCCTCAGCGTGAAAGAAGATGGGCTGAAAGAAGAACTGAAGCGACGAATCAGAATAATAATGATAATGTAAATAGA

TTTAGTTGATATGTTGTAATTTTATATGGATTAATGAGAATTATTATTATTCTGTTCTTCGTCTGTGTTTTTTAAGCTTT

TTCTGTGTTTTAATGGCGTCTGGAGAGAGAAAGGAATATTTGTAAGGTTGAAGACGACGATAGTGCTTGACACTTTACTT

TGCTTCGTCATGAAGCTAAGACAGCTGTCATTGCTTCGCCTCGAAGCAAGGTATCTACTTTAATTGTAATTTGGTTTTGG

CGCCTAAAGCGCGTCGCTAAAGAGTAAAAGAATAAACTGACGTGGAGCGATATGATTGGTCATAATAAGCTAATAGATTT

AATTGTTATTCTTTTATTTAACTCCGCGAAGCGGTATGTTTAGTGAGGATAGGATTGTAATTGTGTTGTTGGAGACATAT

GACGTCATATGTCTCCGTGCCTACGTCAGGGCGGGGCTTAGTATT
>SCSV-[AU;2534B]_DNA-N_MK035732 [organism=Subterranean clover stunt virus] [isolate=Myall Vale 2534B] segment DNA-N, complete sequence

ACCCCCGTGCCGGGATCAGAGACATTTGACTAAATATTGACTTGGAATAATAGCCCTTGGATTAGATGACACGTGGACGC

TCAGGATCTGTGATGCTAGTGAAGCGCTTAAGCTGAACGAATCTGACGGAAGAGCGGACATACGCACATGGACTATGGCC

CACTGCTTTATTAAAGAAGTGGATGACAGCTGTATTTGCTTCGAGGCGAAGTAAAGAATAGTGAAAACGCGTAAAGAATA

AGCGTACTCAGTACGCTTCGTGGCTCTATAAATAGTGCTTCGTCTTATTCTTCGTTGTATTATCAACGAAGAAGTTAAGC

TTTGTTCTGCGTTTTAATGGCGGACTGGTTTCACAGTGCGCTTAAGACATGTACTCATGTCTGTGATTTTTCAGATATTA

AGGCGTCTTCACAACAGGATTTCTTCTGTTGTGATAGTATGCGAGGTAAATTATCTGAACCTAGGAAGGTGTTGTTAGTT

AGTTGTTTTGTAAGTTTTACTGGTAGTTTTTATGGAAGTAATAGGAATGTTAGAGGTCAAGTTCAGTTGGGTATGCAGCA

AGATGATGGCGTTGTTCGTCCAATAGGATATATTCCTATTGGGGGTTATTTGTATCATGATGATTATGGATATTATCAAG

GAGAGAAGACGTTCAATCTGGACATCGAGTCAGATTATCTGAAGCCTGATGAAGATTTTTGGAAGAGATTTACAATTAAT

ATTGTAAATGATAAAGGATTAGATGATAGGTGTGATGTAAAATGTTATGTAGTTCATACGATGCGTATTAAGGTGTAATT

GTTATTATCAATAAAAGAATTTTTATTGTTATTGTGTTATTTGGTAATTTATGCTTATAAGTAATTCTATGATTAATTGT

GAATTAATAAGACTAATGAGGATAATAATTGAATTTGATTAAATTAACTCTGCGAAGCTATATGTCTTTCACGTGAGAGT

CACGTGATGTCTCCGCGACAGGCTGGCACGGGGCTTAGTATT
>SCSV-[AU;2534B]_DNA-U1_MK035733 [organism=Subterranean clover stunt virus] [isolate=Myall Vale 2534B] segment DNA-U1, complete sequence

ACCCCCGCCCCGGGATCAGAGACATTTGACCAATAGTTGACTTGGAATAATAGCCCTTGGATTAGATGACACATGGACGC

TCAGGATCTGTGATACTAGTGAAGCGCTTAAGCTGAACGAATCTGACGGAAGAGCGGACATACGCACATGGATTATGGCC

CACATGTCTAAAGTGTATCTCTTTACAGCTATATTGATGTGACATAAGATGCTTTACTTCGCCTCGAAGTAAAGTAGGAA

ATTGCTCGCTAAGTTATTCTTTTCTGAAAGAAATTAATTTAATTCTAAATTAAATTAAATGAGTGGCTATAAATAGTGTC

GATGCTACCTCACATCGTCTTCTTCTTCGCATCGTCTGTTCTGGTTTTAAGCGATGGTTAGTTTTAGTTTTCCTGAGATA

TACGATGTGAGCGACGATGTTCTTGTAAGCGATAGCAGAAGAAGTGTAGCTGTTGAGGTCGAAGAGAAGGTTCAAGTGAT

TAACGTGAAGGTACTGAGGTTGATTGAAGCTGTTGATGAAGATAGAGTTGGAGTGAAGGTTATGTTTCGTCTGTGTTACA

GATACAGACGAGAACTGAAGATTACGTTGTTGGGTTGTAAGATGAAGCTATGGACTTCGTTGAAGTCTTCAGGCAAGTAT

TCAGTTCAATCTTTGTTGCAGAGGAAGCTTAATGGTATATGTGTTAGTAATTACTGTATAGGGATTGATATGTTTGTAAG

TAATGTTAAAGAGGTGATTAATAGATGTAAATGGATTACATCTGTTCAAGATGTTAATCCTATATGTTGTTTGTATCATA

TGGACGAAGAGTAATTAATAGTAATTATGATTAATTATGAGATAAGAGTTGTTATTAATGTTTATGAGGAATAAAGAATG

ATTAATATTGTTTAATTTTACTCCGCGAAGCGGTGTGTTATGTTTTTGTTGGAGACATATGACGTCATATGTCTCCGTGC

CTACGTCAGGGCGGGGCTTAGTATT
>SCSV-[AU;2534B]_DNA-U2_MK035734 [organism=Subterranean clover stunt virus] [isolate=Myall Vale 2534B] segment DNA-U2, complete sequence

ACCCCCGTGCCGGGATCAGAGACATTTGACCAAGTTTGACTAAATAGTGATAAATGAAACGCTGCGTTTTAATAAGCTTA

TTGTGTAAGCTGCTAAGACGTACTGAGTACGCTTTGTATTGGGTCTATAAATAGAGTGCTTCTGAACAGATTGTTCAGAA

TTTCATTGCGAGATGGATTATAAGCATAAACGTTTTGCTTATATTGAAGCTATTAAGCAAGAACAAGATTTGTTCTGGGT

TTTATATGAATCATTTCTTCGTAATAATGAAGAAATGATAGGAGCTATGTGCAAATATCATGGAAGAAGAGTGAAGGCTT

ATCCTAAGATGCCTAGAGATGGACCTGCAAGGTGGGTGTTGAAGATGAAGACTGTTTATGACATTCGTGAAAATGAATGT

CAGAAGTGCAAGGAAGAAGAGCGTCGTTTAGCTAGTAAGCCTGTTGTAAATTGTAAAGATAATAATTTACATGATTTGTA

TGATTATGGTAATTATAGATATCAAGTGTATTACTCTGTAAATGAGAATGATAAATGAGAATTATTATTATTTACTGGTG

TTGAAGTTTTTTAAGCTTTTATCTGTGTTTTAATGGCGTCTGGAGAGAGAATAATAATTGTAAGGTTGAAGACGATGTAA

GGTAGACGCCTATGTAGTGGATTACAACTGTCTTAGCTTCTTGAAGAAGCTAATACACGTGTCAAGCGCTGAGTGAATAA

CGCTTTAAGGTTGCTTCGCTTCGAAGTAAAGACGTGTGTCAAGTTGTGAGTGTTATTGCTTTTGAGGAAGCTTCCTCGAA

GCAAGGTATTTACTTTAATTGGAAGCGCGTCACTAAAGATAAAAAGAATAAGATGACGTGGAGTGATATGATTGGTCATA

ATAAGCTAATGAGGATAATAATTGAATTTGATTAAATTAATTCTGCGAAGCATTATGTCTTTCACGTGAGAGTCACGTGA

TGTCTCCGCGACAGGCTGGCACGGGGCTTAGTATT
>SCSV-[AU;2534B]_DNA-U4.1_MK035735 [organism=Subterranean clover stunt virus] [isolate=Myall Vale 2534B] segment DNA-U4.1, complete sequence

ACCCCCGCCCCGGGATCAGAGACATTTGACCAATAGTTGACTAGTATAATAGCTGTTGGATTAAATAACACGTGGACGCT

CAGGATCTGTGATGCTAGTGAAGCGCTTAAGCTGAACGAATCTGACGGAAGAGCGTACACTTTCTCTCTCCTAACACTGT

TAGCGTACTGAGTACGCGTTACTTATTTGGCTATAAATAGACGTCTTCGTTGTTCAGAAGACGTGCAATTCATTTCTCTC

TCTTCTCTATTCATCTCTGATGAATTTCTTGGTATATAGTTTGGCAGGATTATTAATAATTTTTATTACTAATCCTGGTA

TTGTTATAAGTATGATATTAGGAGGAATTATTGGCTGGTTATCTGGAAGGAAGTCGCTACGTAAGGTGAAGAATGAAGAC

GAAGGAGTTGCAGAGAGAATTGAAGAAGAAGATCAAGTTTCTTGTAAGCCTCTAGATGCTCTTAGGTATTTAGAAATTAT

AGGTTTATGTGATTTACAGTTGAGTGGTGAGGATCATGAATATGTACAGAATTTATGGAATAAATTAAGACGCGAGTAGC

GTTATGTAATTTGTTAGTAGTTAATGAGAATTATTATTATTTATTGTTCTTGGTGTTGAAGTTTTTTAAGCTTTCTCTGT

ATTTTAATGGCGTCTGAATAATAATTCTAAGGTTGAAGACGATGTAAGGTAGCCGACGATGTAGTGGATTACAGTTGTCT

TTACTTCGCCTCGAAGAAAGACACATTTCAAGTTGTGAGTGTTATTGCTTTTGAGGAAGCTTCCTCGAAGCAGCGTATAA

CTTTAATTTGAAATTGGTTTTGGCGCGTTAGTGAAATTGCGGCTGTAAACGTGTCAAGTTGTGAGTTGCTGAAATAAGAT

AATAGATATATTATTATTGTTTTAAGTTAACTCCGCGAAGCGATATGTTAAGTGATAAATGAAACGAAGCGTTTTGATGA

CGTCATATGTCTCCGTGCCTACGTCAGGGCGGGGCTTAGTATT
>SCSV-[AU;2534B]_DNA-U4.2_MK035736 [organism=Subterranean clover stunt virus] [isolate=Myall Vale 2534B] segment DNA-U4.2, complete sequence

ACCCCCGCCCCGGGATCAGAGACATTTGACCAATAGTTGACTAGTATAATAGCCCTTGGATTAGATGACACGTGGACGCT

CAGGATCTGTGATGCTAGTGAAGCGCTTAAGCTGAACGAATCTGACGGAAGAGCGTACACTTTCTCTCTCCTAACACTGT

TAGCGTACTGAGTACGCGTTACTTATTTGGCTATAAATAGACGTCTTCGTTGTTCAGAAGACGTGCAATTCATTTCTCTC

TCTTCTCTATTCATCTCTGATGAATTTCTTGGTATATAGTTTGGCAGGATTATTAATAATTTTTATTACTAATCCTGGTA

TTGTTATAAGTATGATATTAGGAGGAATTATTGGCTGGTTATCTGGAAGGAAGTCGCTACGTAAGGTGAAGAATGAAGAC

GAAGGAGTTGCAGAGAGAATTGAAGAAGAAGATCAAGTTTCTTGTAAGCCTCTAGATGTTCTTAGGTATTTAGAAATTAT

AGGTTTATGTGATTTACAGTTGAGTGGTGAGGATCATGAATATGTACAGAATTTATGGAATAAATTAAGACGCGAGTAGC

GTTATGTAATTTGTTAGTAGTTAATGAGAATTATTATTATTTATTGTTCTTGGTGTTGAAGTTTTTTAAGCTTTCTCTTT

GTTTTAATGGCGTCTGAATAATAATTCTAAGGTTGAAGACGATGTAAGGTAAACGACGATGTAGTGGATTACAGTTGTCT

TTACTTCGCATCGAAGAAAGACACATTTCAAGTTGTGAGTGTTATTGCTTTTGAGGAAGCTTCCTCGAAGCAGCGTATAA

CTTTAATTTGAAATTGGTTTTGGCGCGTTAGTGAAATTGCGGCTGTAAACGTGTCAAGTTGTGAGTTGCTGAAATAAGAT

AATAGATATATTATTATTGTTTTAAGTTAACTCCGCGAAGCGATATGTTAAGTTTTTGTTGGAGACATATGACGTCATAT

GTCTCCGTGCCTACGTCAGGGCGGGGCTTAGTATT
>SCSA1-[AU;2534B]_MK035737_subterranean_clover_stunt_alphasatellite_1 [organism=Subterranean clover stunt alphasatellite 1] [isolate=Myall Vale 2534B], complete sequence

ACCGCACCTCGTTACACTTCCTCATTACACTCTCTCTCTAAAATGGCATCTAAGCGATATTGCTTTACTTTGAATTATAA

TAGTGACTTAGAGAGAGAAACATTCCTCTCTCTCTTTCTTCCAGACGAAATTAACTATTTCGTCGTCGGAGACGAAACTG

CAACAACTGGTCAGAAACATTTGCAAGGATATGTTTCGTTTAAGAAATTAATTCGCCTTGGCGGATTGAAGAAGAAATTT

GGAAATAGAGCTCACTGGGAAATTGCAAGGGGGAGCGATTCTCAGAATCGCGATTATTGTTCAAAAGAAACCCTAATTTC

AGAAATTGGGATTCCGGTAGAGAAGGGTTCGAATAGAAGAAAGACGATGGAGAAGTATGAAGATGATCCTGAAGAGATGC

AATTGGCCGATCCAGATACTGCTCTCCGTTGTAAGGCGCAGAAATTAAGAGAAGAATATTGTTCGACATATTCATTCTTC

ATCCTCCGTCCATGGCAGATAGAGCTTCACCGTCTATTAATGGAAGAACCAGATGATCGTTCGATTATCTGGGTTTACGG

ATCCGACGGAGGAGAAGGTAAAACAAGCTTCGCGAAGGAATTAATTAAGTATGGGTGGTTCTATACATCTGGAGGGAAGA

CTCAGGACATTCTGTACATGTACGCACAAGACCCAGAGAGGAATATTGCGTTTGATGTTCCCAGGTGTTCTTCAGAGATG

ATGAACTACCAGGTTATGGAGATGATGAAGAACAGAGTCTTTGCAAGTACAAAATATAGGCCCGTAGATCTTTGTATTAG

GAAGTTAGTTCATGTAATTGTGTTTGCCAACGTGGCACCTGACCCCACGCGCATAAGTGAGGACAGACTTGTAATTATCA

ATTGTTGAATTAAATATTATTGTTTTATTTTATTCCGCGAAGCGGTAGCCGGTCATTCAGCGGTAGCCGGTCATTCACTA

TTGACCTCGTTACACTATATATAACGAGGTGCGCTTAGTATT
>SCSA2-[AU;2534B]_MK035738_subterranean_clover_stunt_alphasatellite_2 [organism=Subterranean clover stunt alphasatellite 2] [isolate=Myall Vale 2534B], complete sequence

ACCGCACCTCGCTTACCCTCCTCGCTTCCCTGGGCCCACTATGCCTACTAGACAAAGCACTAGTTGGGTGTTCACACTTA

ACTTTGATGGCGAAATTCCTATTTTGCCCTTTAATGAAAGCGTTCAGTACGCTTGTTGGCAGCATGAGAGAGTGGGACAC

GATCATTTACAGGGATTTATACAATTTAAATCCCGCAACACTACATTGCGTCAGGCTAAGTCTATTTTTAATGGACTGAA

TCCTCATCTGGAAATTGCTAGGGATGTAGAGAAGGCGCAATTGTACGCGATGAAGGAAGATAGTAGAGTAGCTGGTCCCT

GGGAGTATGGGTTGTTTATTAAGAGAGGATCGCATAAGCGTAAGCTGATGGAGAGATTTGAAGAAGATGGAGAAGAGATG

AAAATTGCTGATCCCTCTCTCTATAGGCGTTGTCTATCAAGGAAGATGGCTGAAGAACAACGTTGTTCTTCTGAGTGGAA

TTATGACTTACGCCCTTGGCAAGAAGAAGTGATGCATTTGTTAGAGGAAGAACCAGATTATAGAACGATAATCTGGGTGT

ATGGACCTGCTGGTAATGAAGGCAAATCTACATTTGCAAGACATCTGTCATTGAAAGATGGTTGGGGTTATCTGCCTGGA

GGAAAGACACAAGATATGATGCATCTTGTGACTGCTGAGCCTAAGAATAACTGGGTATTTGACATACCCAGAGTTAGTTC

AGAGTATGTGAATTATGGTGTAATAGAACAGGTTAAGAATAGGGTAATGGTGAATACTAAGTATGAGCCATGTGTAATGC

GGGATGATAATCATCCTGTTCATGTAATTGTGTTTGCAAATGTACTCCCAGATTTGGGAAAATTAAGTGAAGATAGAATA

AAAATAATTTGTTGTTGAATACTCCGCGAAGCGAGAAGTTATAGAAAAAAATGTGTTTTAAGAGAAGTCCCACATCGGGT

AGTTCGCGAAACAGGGTGAGGGAAGCGAGCAATATAAGGCGAGGTGCGTATCAGTATT


7. Subterranean clover stunt virus isolate F, genome segments and associated alphasatellites
 
>SCSV-[AU;F]_DNA-R_AJ290434
ACCCCCGTGCCGGGGTCAGAGACATCACGTGACTCTCACATTATTGTTTAATATATATATGTGTGTTGGGTTGATTATTTTATTCAATAAAATATGGCTAGACAAGTTATATGCTGGTGCTTTACATTAAACAATCCTCTCGCTCCTCTCTCTCTTCATGAAAGTATGAAATACTTAGTTTATCAGACTGAAGCTGGTGATAATGGAACTATTCATTATCAAGGCTATGTGGAAATGAAGAAGAGAACTTCTCTGGTGCAAATGAAGAAATTGCTTCCTGGTGCTCATCTGGAGAAGAGAAGAGGTTCACAAGGAGAAGCTAGAGCTTATGCTATGAAAGAAGATTCAAGGGTTGAAGGTCCTTGGGAGTTTGGAGAGTTTAAGGAGGTTTTGGAAGATAAGCTGCGTTCTGTCATGGAAGACATGAAATCAACTGGGAAACGTCCAGTTGAGTATATAGAAGATTGTTGTAACACTTACGACAAATCTTCTGCAACGCTGAGAGAGTTTAGAGGAGAATTGAAGAAGAAACAGGCAATTGAAGAGTGGCAGTTGCAGAGGCAGCCATGGATGGACGAGGTTGAAAGATTGATGGAGACGAAGGACTGTAGACGAATAATTTGGGTGTATGGCCCACAAGGTGGAGAAGGGAAGACATCGTACGCAAAGCATCTTGTGAAGACGCGTGATGCTTTTTACTCGACAGGCGGAAAGACAGCCGACATAGCTTTTGCGTGGGACCATCAAGAGTTAGTGCTATTCGACTTTCCTCGAAGCTTCGAGGAATACGTCAATTACGGCGTCATTGAACAGCTAAAGAATGGCATTGTACAGTCTGGAAAGTATCAAAGTATTGTAAAGTATTGTAATTATGTAGAAGTTATTGTATTTGCTAATTTTATTCCGCGAAGCGGTATGTTTAGTGAGGATAGGATTGTAATTGTGTATGCGTAAGTGAGATGACGTCATATGTCTCCGCGACAGGCTGGCACGGGGCTTAGTATT
>SCSV-[AU;F]_DNA-S_U16734
ACCCCGTGCCGGGGTCAGAGACATTTGACTAAATATTGACTTGGAATAATAGCCCTTGGATTAGATGACACGTGGACGCTCAGGATCTGTGATGCTAGTGAAGCGCTTAAGCTGAACGAATCTGACGGAAGAGCGTCATGGTCCACATGTCTAAAGAATAATGCTTTACAGCTGTATTGATTTGACTTTACGCGCTTTACTTTAATTGCTTTAAGTAAAGTAAGATGCTTTACTTTGCTCGCGACGAAGCAAAGTGATTGTAGCTGCAGAAATTGATGCTTTAATTACCGGGTAACACGGTTTGATTGTGGGTATAAATATGTTCTGTTCGTTTTCTTCGTTGTCATTTTACAACGAAGATGGTTGCTGTTCGATGGGGAAGAAAGGGTCTGAGGTCTCAAAGGAGAAAATATTCGCGAATTGCTTACAAACCTCCTTCGTCTAAGGTTGTAAGTCATGTGGAGTCTGTTCTGAATAAGAGAGATGTTACTGGAGCGGAGGTTAAGCCATTCGCTGATGGTTCAAGGTATAGTATGAAGAAGGTAATGTTGATTGCAACATTAACTATGGCTCCTGGAGAATTAGTTAATTATCTTATTGTGAAGAGTAATTCGCCTATTGCGAATTGGAGTTCGTCTTTCAGTAATCCTTCGTTGATGGTGAAAGAGTCTGTTCAAGATACAGTTACGATTGTTGGAGGAGGAAAGCTTGAGTCTTCTGGTACTGCTGGTAAAGATGTAACTAAGTCTTTTAGGAAGTTTGTTAAGCTGGGTTCAGGTATTAGTCAGACCCAGCATTTGTATTTAATTATTTATTCCAGTGATGCGATGAAGATCACACTGGAGACGAGAATGTATATTGATGTATAATTGTGATGATTAATGAATAAAGAGTTGTTTTTATTCTTTGAATTACTCCGCGAAGCGGTGTGTTATGTTTTTGTTGGAGACATATGACGTCATATGTCTCCGCGACAGGCTGGCACGGGGCTTAGTATT
>SCSV-[AU;F]_DNA-C_U16732
ACCCCCGTGCCGGGATCAGAGACATTTGACCAATAGTTGACTATGAATAATAGCCCTTGGATTAGATGACACGTGGACGCTCAGGATCTGTGATGCTAGTGAAGCGCTTAAGCTGAACGAATCTGACGGAAGAGCGGACATACGCACATGGATTATGGCCCACATGTCTAAAGTGTATCTCTTTACAGCTATATTGATGTGACGTAAGATGCTTTACTTCGCCTCGAAGTAAAGTAGGAAATTGCTCGCTAAGTTATTCTTTTCTGAAAGAAATTAATTTAATTCTAAATTAAATTAAATGAGTGGCTATAAATAGATGTTTCGTCTTCGTTGTTTTACAACGAAGCTTAGAATCTTGTGTTAATGGCGTTAAGGTATTTCTCTCATCTTCCTGAAGAACTGAAGGAGAAGATTATGAACGAGCACTTGAAGGAAATTAAGAAGAAGGAATTTCTAGAGAATGTAATTAAAGCTGCGTGTGCTGTGTTCGAAGGTTTAACAAAGAAGGAGTCTGTTGAAGAAGACGACATACTACGCTTCTCTGGGTTTCTGGAAGGTCTGTCTGCATATTATGCAGAGGCGACGAAGAAGAAGTGTTTAGTTAGATGGAAGAAGAGCGTTGCAATAAATCTGAAATGGAGAGTTATGGAGGAGATGCATTACAAGCTTTATGGATTTGCAGACATGGAAGATTTATATTGTTCAGAGTTAGGGTTTCCTAATTACGGTGAAGACGATGTAGCTTATCACGATGGTGCAATTGTAAATTGTAAGCAATTAGAAGTTGTATTTGATGATTTAGGTATTGAGTTTATGTCTATTGTAATTGATAGAGGTTCTATTAAGATAGAATTATGAGATGTAATTGTGATTAATGAATAAAGAGTTGTTATTATTCTTTGAATTACTCCGCGAAGCGGTGTGTTATGTTTTTGTTGGAGACATATGACGTCATATGTCTCGCCGACAGGCTGGCACGGGGCTTAGTATT
>SCSV-[AU;F]_DNA-M_U16730
ACCCCCGTGCCGGGATCAGAGACATTTGACCAATAGTTGACTAGTATAATAGCCCTTGGATTAAATGACACGTGGACGCTCAGGATCTGTGATGCTAGTGAAGCGCTTAAGCTGAACGAATCTGACGGAAGAGCGTTCACACTTAGATCTAGTTAGCGTACTTAGTACGCGTTGTCTTGGGTCTATAAATAGAGTGCTTCTGAACAGATTGTTCAGAATTTCATAGCGAGATGGATTCTGGTGATGGTTACAATACATACTCATATGAAGAAGGTGCTGGAGATGCGAAGAAGGAAGTTTTATATAAAATAGGTATTATTATGTTATGTATTGTAGGGATTGTAGTTTTATGGGTTTTAATTATATTATGTTGTGCTGTTCCTCGCTATGCTAAATCAACGATGGACGCTTGGTTATCTTCGTCTTCTATTATGAAGAGGAAGATGGCTTCAAGGATTACTGGTACTCCGTTTGAAGAAACTGGTCCTCATCGTGAAAGAAGATGGGCTGAAAGAAGAACTGAAGCGACGAACCAGAATAATAATGATAATGTAAATAGATTTAGTTGATATGTTGTAATTTTATATGGATTAATGAGAATTATTATTATTCTGTTCTTCGTCTGTGTTTTTTAAGCTTTTTCTGTGTTTTAATGGCGTCTGGAGAGAGAAAGGAATAATTGTAAGGTAGACGACGATGTAGTGGATTACAGTTGTCTTTACTTCGCCTCGAAGAAAGACACATTTCAAGTTGTGAGTGTTATTGCTTTTGAGGAAGCTTCCTCGAAGCAGCGTATAACTTTAATTTGAATTTGGTTTTGGCGCGTTAGTGAAATTGCGGCTGTAAACGTGTCAAGTTGTGAGTGGCTGAAATAAGATAATAGATATATTATTATTGTTTTAATTTAATTCCGCGAAGCGATATGTTAAGTGATAAATGAAACGAAGCGTTTTGATGACGTCATATGTCTCCGTGCCTACGTCAGCACGGGGCTTAGTATT
>SCSV-[AU;F]_DNA-N_U16733
ACCCCGTGCCGGGATCAGAGACATTTGACTAAATGTTGACTTGGAATAATAGCCCTTGGATTAGATGACACGTGGACGCTCAGGATCTGTGATGCTAGTGAAGCGCTTAAGCTGAACGAATCTGACGGAAGAGCGGACAAACGCACATGGACTATGGCCCACTGCTTTATTAAAGAAGTGAATGACAGCTGTCTTTGCTTCAAGACGAAGTAAAGAATAGTGGAAAACGCGTAAAGAATAAGCGTACTCAGTACGCTTCGTGGCTTTATAAATAGTGCTTCGTCTTATTCTTCGTTGTATCATCAACGAAGAAGTTAAGCTTTGTTCTGCGTTTTAATGGCGGACTGGTTTCACAGTGCGCTTAAGACATGTACTCATGTCTGTGATTTTTCAGATATTAAGGCGTCTTCACAACAGGATTTCTTCTGTTGTGATAGTATGCGAGGTAAATTATCTGAACCTAGGAAGGTGTTGTTAGTTAGTTGTTTTGTAAGTTTTACTGGTAGTTTTTATGGAAGTAATAGGAATGTTAGAGGTCAAGTTCAGTTGGGTATGCAGCAAGATGATGGCGTTGTTCGTCCAATAGGATATATTCCTATTGGGGGTTATTTGTATCATGATGATTATGGATATTATCAAGGAGAGAAGACGTTCAATCTGGACATCGAGTCAGATTATCTGAAGCCTGATGAAGATTTTTGGAAGAGATTTACAATTAATATTGTAAATGATAAAGGATTAGATGATAGGTGTGATGTAAAATGTTATGTAGTTCATACGATGCGTATTAAGGTGTAATTGTTATTATCAATAAAAGAATTTTTATTGTTATTGTGTTATTTGGTAATTTATGCTTATAAGTAATTCTATGATTAATTGTGAATTAATAAGACTAATGAGGATAATAATTGAATTTGATTAAATTAACTCTGCGAAGCTATATGTCTTTCACGTGAGAGTCACGTGATGTCTCCGCGACAGGCTGGCACGGGGCTTAGTATT
>SCSV-[AU;F]_DNA-U1_U16736
ACCCCGTGCCGGGATCAGAGACATTTGACTAAATATTGACTTGGAATAATAGCCCTTGGATTAGATGACACGTGGACGCTCAGGATCTGTGATGCTAGTGAAGCGCTTAAGCTGAACGAATCTGACGGAAGAGCGGACATACGCACATGGATTATGGCCCACATGTCTAAAGTGTATCTCTTTACAGCTATATTGATGTGACGTAAGATGCTTTACTTCGCTTCGAAGTAAAGTAGGAAATTGCTCGCTAAGTTATTCTTTTCTGAAAGAAATTAATTTAATTCTAATTAAATTAAATGAGTGGCTATAAATAGTGTCGATGCTGCCTCACATCGTATTCTTCTTCGCATCGTCTGTTCTGGTTTTAAGCGATGGTCAGTTTTAGTTTTCCTGAGATATACGATGTGAGCGACGATGTTCTTGTAAGCGATAGCAGAAGAAGTGTAGCTGTTGAGGTCGAAGAGAAGGTTCAAGTGATTAACGTGAAGGTACTGAGGTTGATTGAAGCTGTTGATGAAGATAGAGTTGGAGTGAAGGTTATGTTTCGTCTGTGTTACAGATACAGACGAGAACTGAAGATTACGTTGTTGGGTTGTAAGATGGAGCTATGGACTTCGTTGAAGTCTTCAGGCAAGTATTCAGTTCAATCTTTGTTGCAGAGGAAGCTTAATGGTATATGTGTTAGTAATTACTGTATAGGTATTGATATGTTTGTAAGTAATGTTAAAGAGTTGATTAATAGATGTAAATGGATTACATCTGTTCAAGGTGTTAATCCTATATGTTGTTTGTATCATATGGACGAAGAGTAATTAATAGTAATTATGATTAATTATGAGATAAGAGTTGTTATTAATGCTTATGAGGAATAAAGAATGATTAATATTGTTTAATTTTATTCGCGAAGCGGTGTGTTATGTTTTTGTTGGAGACATCACGTGACTCTCACGTGATGTCTCCGCGACAGGCTGGCACGGGGCTTAGTATT
>SCSA1-[AU;F]_U16731_subterranean_clover_stunt_alphasatellite_1
ACCCGACCTTGCCACACCTCCTTGGAACACTTTCTCTCTCTAGAAAGTGTGAGACTTTCTCTCTCTAAGCTTATATGGCTAGAAGGTACTGTTTTACATTAAATTACGCTACTGAGATAGAGAGAGAAACATTCCTCTCCCTCTTCTCTCAAGACGAATTAAACTATTTCGTTGTCGGCGACGAAACTGCAACTACTGGACAGAAACACCTCCAGGGATTTGTATCGTTCAAGAACAAAATTCGTCTTGGTGGATTGAAGAAGAAATTTGGTAATCGAGCTCACTGGGAAATTGCGAGAGGCAGCGATTCTCAGAATCGCGATTATTGCTGTAAAGAAACCCTAATTTCTGAAATTGGGATTCCGGTCATGAAGGGTTCGAACAAGCGGAAGACGATGGAGATTTATGAAGAGGATCCCGAAGAAATGCAATTGAAGGATCCAGATACTGCTCTTCGATGTAAGGCGAAGAAATTGAAAGAGGAATATTGTTCCTGTTATGATTTTCAGAAACTCCGTCCATGGCAAATTGAGCTTCACGCGGCTTTAATGGCGGAACCAGATGATCGGAGTATCATCTGGGTCTATGGTTCAGACGGAGGAGAAGGAAAGACGAGCTTCGCGAAGGAATTAATCAGGTATGGATGGTTTTATACAGCCGGAGGGAAGACCCAGGACGTATTATATATGTATGCTCAAGACCCAGAGAGGAATATTGCGTTTGATGTTCCCAGGTGTTCTTCGGAGATGATGAACTATCAGGCGATGGAGATGTTGAAGAACAGAGTTTTTGCAAGTACAAAATATAGGCCTGTAGATCTTTGTATTAGGAAGTTAGTTCATTTAATTGTGTTTGCCAACGTGGCACCTGACCCCACGCGCATAAGTGAGGACAGACTTGTAATTATCAATTGTTGAATAAAAGAATATATATTATTGTTTTAATTTAATTCCGCGAAGCGGTAGCCGGTCATAACACTGTTGCCCTTGGAACACTATATATAGCAAGGTCGGCTTAGTATT
>SCSA2-[AU;F]_U16735_subterranean_clover_stunt_alphasatellite_2
ACCGCACCTCGCTTACCCTCCTCGCTTCCCTGGGCCCACTATGCCTACTAGACAAAGCACTAGTTGGGTGTTCACACTTAACTTTGAGGGCGAAATTCCTATTTTGCCCTTTAATGAAAGCGTTCAGTACGCTTGTTGGCAGCATGAGAGAGTGGGACACGATCATTTACAGGGATTTATACAATTTAAATCCCGCAACACTACATTGCGTCAGGCTAAGTATATTTTTAATGGACTGAATCCTCATCTGGAAATTGCTAGGGATGTAGAGAAGGCGCAATTGTACGCGATGAAGGAAGATAGTAGAGTAGCTGGTCCCTGGGAGTATGGGTTGTTTATTAAGAGAGGATCGCATAAGCGTAAGCTGATGGAGAGATTTGAAGAAGATGGAGAAGAGATGAAAATTGCTGATCCCTCTCTCTATAGGCGTTGTCTATCAAGGAAGATGGCTGAAGAACAACGTTGTTCTTCTGAGTGGAATTATGACTTACGCCCTTGGCAAGAAGAAGTGATGCATTTGTTAGAGGAAGAACCAGATTATAGAACGATAATCTGGGTGTATGGACCTGCTGGTAATGAAGGCAAATCTACATTTGCAAGACATCTGTCATTGAAAGATGGTTGGGGTTATCTGCCTGGAGGAAAGACACAAGATATGATGCATCTTGTGACTGCTGAGCCTAAGAATAATTGGGTATTTGACATACCCAGAGTTAGTTCAGAGTATGTGAATTATGGTGTAATAGAACAGGTTAAGAATAGGGTAATGGTGAATACTAAGTATGAGCCATGTGTAATGCGGGATGATAATCATCCTGTTCATGTAATTGTGTTTGCAAATGTACTCCCAGATTTGGGAAAATTAAGTGAAGATAGAATAAAATTAATTCGTTGTTGAAAACTCTGCGAAGGCAGAAGTTATAAAAAAAATGTGTTTTGAGAGAAGTCCCACATCGGGTAGTTCGCGAAACAGGGTGAGGGAAGCGAGCAATATAAGGCGAGGTGCGTATCAGTATT


8. Subterranean clover stunt virus isolate [AU;F*], genome segments and associated alphasatellites determined by deep sequencing; cloned segment DNA-U2_MF458186 

>SCSV-[AU;F*]_DNA-R

ACCCCCGTGCCGGGGTCAGAGACATCACGTGACTCTCACATTATTGTTTAATATATATATGTGTGTTGGGTTGATTATTT

TATTCAATAAAATATGGCTAGACAAGTTATATGCTGGTGCTTTACATTAAACAATCCTCTCGCTCCTCTCTCTCTTCATG

AAAGTATGAAATACTTAGTTTATCAGACTGAAGCTGGTGATAATGGAACTATTCATTATCAAGGCTATGTGGAAATGAAG

AAGAGAACTTCTCTGGTGCAAATGAAGAAATTGCTTCCTGGTGCTCATCTGGAGAAGAGAAGAGGTTCACAAGGAGAAGC

TAGAGCTTATGCTATGAAAGAAGATTCAAGGGTTGAAGGTCCTTGGGAGTTTGGAGAGTTTAAGGAGGTTTTGGAAGATA

AGCTGCGTTCTGTCATGGAAGACATGAAATCAACTGGGAAACGTCCAGTTGAGTATATAGAAGATTGTTGTAACACTTAC

GACAAATCTTCTGCAACGCTGAGAGAGTTTAGAGGAGAATTGAAGAAGAAACAGGCAATTGAAGAGTGGCAGTTGCAGAG

GCAGCCATGGATGGACGAGGTTGAAAGATTGATGGAGACGAAGGACTGTAGACGAATAATTTGGGTGTATGGCCCACAAG

GTGGAGAAGGGAAGACATCGTACGCAAAGCATCTTGTGAAGACGCGTGATGCTTTTTACTCGACAGGCGGAAAGACAGCC

GACATAGCTTTTGCGTGGGACCATCAAGAGTTAGTGCTATTCGACTTTCCTCGAAGCTTCGAGGAATACGTCAATTACGG

CGTCATTGAACAGCTAAAGAATGGCATTGTACAGTCTGGAAAGTATCAAAGTATTGTAAAGTATTGTAATTATGTAGAAG

TTATTGTATTTGCTAATTTTATTCCGCGAAGCGGTATGTTTAGTGAGGATAGGATTGTAATTGTGTATGCGTAAGTGAGA

TGACGTCATATGTCTCCGCGACAGGCTGGCACGGGGCTTAGTATT
>SCSV-[AU;F*]_DNA-S

ACCCCCGTGCCGGGGTCAGAGACATTTGACTAAATATTGACTTGGAATAATAGCCCTTGGATTAGATGACACGTGGACGC

TCAGGATCTGTGATGCTAGTGAAGCGCTTAAGCTGAACGAATCTGACGGAAGAGCGTCATGGCCCACATGTCTAAAGTGT

ATCTCTTTACAGCTGTATTGATTTGACTTTACGCGCTTTACTTTAATTGCTTTAAGTAAAGTAAGATGCTTTACTTTGCT

TCGCGACGAAGCAAAGTGATTGTAGCTGCAGAAATTGATGCTTTAATTACCGGGTAACACGGTTTGATTCTGGGTATAAA

TATGTTCTGTTCGTTTTCTTCGTTGTCATTTTACAACGAAGATGGTTGCTGTTCGATGGGGAAGAAAGGGTCTGAGGTCT

CAAAGGAGAAAATATTCTCGAATTGCTTACAAACCTCCTTCGTCTAAGGTTGTAAGTCATGTGGAGTCTGTTCTGAATAA

GAGAGATGTTACTGGAGCGGAGGTTAAGCCATTCGCTGATGGTTCAAGGTATAGTATGAAGAAGGTAATGTTGATTGCAA

CATTAACTATGGCTCCTGGAGAATTAGTTAATTATCTTATTGTGAAGAGTAATTCGCCTATTGCGAATTGGAGTTCGTCT

TTCAGTAATCCTTCGTTGATGGTGAAAGAGTCTGTTCAAGATACAGTTACGATTGTTGGAGGAGGAAAGCTTGAGTCTTC

TGGTACTGCTGGTAAAGATGTAACTAAGTCTTTTAGGAAGTTTGTTAAGCTGGGTTCAGGTATTAGTCAGACCCAGCATT

TGTATTTAATTATTTATTCCAGTGATGCGATGAAGATCACACTGGAGACGAGAATGTATATTGATGTATAATTGTGATGA

TTAATGAATAAAGAGTTGTTTTTATTCTTTGAATTACTCCGCGAAGCTGTGTGTTATGTTTTTGTTGGAGACATATGACG

TCATATGTCTCCGCGACAGGCTGGCACGGGGCTTAGTATT
>SCSV-[AU;F*]_DNA-C

ACCCCCGTGCCGGGATCAGAGACATTTGACCAATAGTTGACTATGAATAATAGCCCTTGGATTAGATGACACGTGGACGC

TCAGGATCTGTGATGCTAGTGAAGCGCTTAAGCTGAACGAATCTGACGGAAGAGCGGACATACGCACATGGATTATGGCC

CACATGTCTAAAGTGTATCTCTTTACAGCTATATTGATGTGACGTAAGATGCTTTACTTCGCCTCGAAGTAAAGTAGGAA

ATTGCTCGCTAAGTTATTCTTTTCTGAAAGAAATTAATTTAATTCTAAATTAAATTAAATGAGTGGCTATAAATAGATGT

TTCGTCTTCGTTGTTTTACAACGAAGCTTAGAATCTTGTGTTAATGGCGTTAAGGTATTTCTCTCATCTTCCTGAAGAAC

TGAAGGAGAAGATTATGAACGAGCACTTGAAGGAAATTAAGAAGAAGGAATTTCTAGAGAATGTAATTAAAGCTGCGTGT

GCTGTGTTCGAAGGTTTAACAAAGAAGGAGTCTGTTGAAGAAGACGACATACTACGCTTCTCTGGGTTTCTGGAAGGTCT

GTCTGCATATTATGCAGAGGCGACGAAGAAGAAGTGTTTAGTTAGATGGAAGAAGAGCGTTGCAATAAATCTGAAATGGA

GAGTTATGGAGGAGATGCATTACAAGCTTTATGGATTTGCAGACATGGAAGATTTATATTGTTCAGAGTTAGGGTTTCCT

AATTACGGTGAAGACGATGTAGCTTATCACGATGGTGCAATTGTAAATTGTAAGCAATTAGAAGTTGTATTTGATGATTT

AGGTATTGAGTTTATGTCTATTGTAATTGATAGAGGTTCTATTAAGATAGAATTATGAGATGTAATTGTGATTAATGAAT

AAAGAGTTGTTATTATTCTTTGAATTACTCTGCGAAGCGGTGTGTTATGTTTTTGTTGGAGACATATGACGTCATATGTC

TCCGCGACAGGCTGGCACGGGGCTTAGTATT
>SCSV-[AU;F*]_DNA-M

ACCCCCGTGCCGGGATCAGAGACATTTGACCAATAGTTGACTAGTATAATAGCCCTTGGATTAAATGACACGTGGACGCT

CAGGATCTGTGATGCTAGTGAAGCGCTTAAGCTGAACGAATCTGACGGAAGAGCGTTCACACTTAGATCTAGTTAGCGTA

CTTAGTACGCGTTGTCTTGGGTCTATAAATAGAGTGCTTCTGAACAGATTGTTCAGAATTTCATAGCGAGATGGATTCTG

GTGATGGTTACAATACATACTCATATGAAGAAGGTGCTGGAGATGCGAAGAAGGAAGTTTTATATAAAATAGGTATTATT

ATGTTATGTATTGTAGGGATTGTAGTTTTATGGGTTTTAATTATATTATGTTGTGCTGTTCCTCGCTATGCTAAATCAAC

GATGGACGCTTGGTTATCTTCGTCTTCTATTATGAAGAGGAAGATGGCTTCAAGGATTACTGGTACTCCGTTTGAAGAAA

CTGGTCCTCATCGTGAAAGAAGATGGGCTGAAAGAAGAACTGAAGCGACGAACCAGAATAATAATGATAATGTAAATAGA

TTTAGTTGATATGTTGTAATTTTATATGGATTAATGAGAATTATTATTATTCTGTTCTTCGTCTGTGTTTTTTAAGCTTT

TTCTGTGTTTTAATGGCGTCTGGAGAGAGAAAGGAATAATTGTAAGGTAGACGACGATGTAGTGGATTGCCAACGTGGCA

CCTGACCCCACATGTCAAGTTGTGAGTGTTATTGCTTTTGAGGAAGCTTCCTCGAAGCAGCGTATAACTTTAATTTGAAT

TTGGTTTTGGCGCGTTAGTGAAATTGCGGCTGTAAACGTGTCAAGTTGTGAGTGGCTGAAATAAGATAATAGATATATTA

TTATTGTTTTAATTTAATTCCGCGAAGCGATATGTTAAGTGATAAATGAAACGAAGCGTTTTGATGACGTCATATGTCTC

CGCGCTGACGTAGGCACGGGGCTTAGTATT
>SCSV-[AU;F*]_DNA-N_MK291272

ACCCCCGTGCCGGGATCAGAGACATTTGACTAAATGTTGACTTGGAATAATAGCCCTTGGATTAGATGACACGTGGACGC

TCAGGATCTGTGATGCTAGTGAAGCGCTTAAGCTGAACGAATCTGACGGAAGAGCGGACAAACGCACATGGACTATGGCC

CACTGCTTTATTAAAGAAGTGAATGACAGCTGTCTTTGCTTCAAGACGAAGTAAAGAATAGTGGAAAACGCGTAAAGAAT

AAGCGTACTCAGTACGCTTCGTGGCTTTATAAATAGTGCTTCGTCTGTGTTTTTTAAGCTTTGTTCTGCGTTTTAATGGC

GGACTGGTTTCACAGTGCGCTTAAGACATGTACTCATGTCTGTGATTTTTCAGATATTAAGGCGTCTTCACAACAGGATT

TCTTCTGTTGTGATAGTATGCGAGGTAAATTATCTGAACCTAGGAAGGTGTTGTTAGTTAGTTGTTTTGTAAGTTTTACT

GGTAGTTTTTATGGAAGTAATAGGAATGTTAGAGGTCAAGTTCAGTTGGGTATGCAGCAAGATGATGGCGTTGTTCGTCC

AATAGGATATATTCCTATTGGGGGTTATTTGTATCATGATGATTATGGATATTATCAAGGAGAGAAGACGTTCAATCTGG

ACATCGAGTCAGATTATCTGAAGCCTGATGAAGATTTTTGGAAGAGATTTACAATTAATATTGTAAATGATCAAGGATTA

GATGATAGGTGTGATGTAAAATGTTATGTAGTTCATACGATGCGTATTAAGGTGTAATTGTTATTATCAATAAAAGAATT

TTTATTGTTATTGTGTTATTTGGTAATTTATGCTTATAAGTAATTCTATGATTAATTGTGAATTAATAAGACTGATTAAT

GAATAAAGAGTTGTTTTTATTCTTTGAATTACTCCGCGAAGCGGTGTGTTATGTTTTTGTTGGAGACATATGACGTCATA

TGTCTCCGCGACAGGCTGGCACGGGGCTTAGTATT
>SCSV-[AU;F*]_DNA-U1

ACCCCCGTGCCGGGATCAGAGACATTTGACTAAATATTGACTTGGAATAATAGCCCTTGGATTAGATGACACGTGGACGC

TCAGGATCTGTGATGCTAGTGAAGCGCTTAAGCTGAACGAATCTGACGGAAGAGCGGACATACGCACATGGATTATGGCC

CACATGTCTAAAGTGTATCTCTTTACAGCTGTATTGATGTGACGTAAGATGCTTTACTTCGCTTCGAAGTAAAGTAGGAA

ATTGCTCGTTAAGTTATTCTTTTCTGAAAGAAATTAATTTAATTTTAAATTAAATTAAATGAGTGGCTATAAATAGTGTC

GATGCTACCTCACATCGTATTCTTCTTCGCATCGTCTGTTCTGGTTTTAAGCGATGGTCAGTTTTAGTTTTCCTGAGATA

TACGATGTGAGCGACGATGTTCTTGTAAGCGATAGCAGAAGAAGTGTAGCTGTTGAGGTCGAAGAGAAGGTTCAAGTGAT

TAACGTGAAGGTACTGAGGTTGATTGAAGCTGTTGATGAAGATAGAGTTGGAGTGAAGGTTATGTTTCGTCTGTGTTACA

GATACAGACGAGAACTGAAGATTACGTTGTTGGGTTGTAAGATGGAGCTATGGACTTCGTTGAAGTCTTCAGGCAAGTAT

TCAGTTCAATCTTTGTTGCAGAGGAAGCTTAATGGTTTATGTGTTAGTAATTACTGTATAGGTATTGATATGTTTGTAAG

TAATGTTAAAGAGTTGATTAATAGATGTAAATGGATTACATCTGTTCAAGATGTTAATCCTATATGTTGTTTGTATCATA

TGGACGAAGAGTAATTAATAGTAATTATGATTAATTATGAGATAAGAGTTGTTATTAATGCTTATGAGGAATAAAGAATG

ATTAATATTGTTTAATTTTATTCCGCGAAGCGGTGTGTTATGTTTTTGTTGGAGACATCACGTGACTCTCATGTGATGTC

TCCGCGACAGGCTGGCACGGGGCTTAGTATT
>SCSV-[AU;F*]_DNA-U2_MF458186 Subterranean clover stunt virus, cloned segment DNA-U2

ACCCCCGTGCCGGGATCAGAGACATTTGACCAAGTTTGACTAAATAGTGATAAATGAAACGCTGCGTTTTAATAAGCTT

CCTGTGTAAGCTGATAAGACGTACTGAGTACGCTTTGTATTGGGTCTATAAATAGAGTGCTTCTGAACAGATTGTTCAG

AATTTCATTGCGAGATGGATTATAAGCATAAACGTTTTGCTTATATTGAAGCTATTAAGGAAGAACAAGATTTGTTCTG

GGTTTTATATGAATCATTTCTTCGTAATAATGAAGAAATGATAGGAGCTATCTGCAAATATCATGGAAGAAGAGTGAAG

GCTTATCCTAAGATGCCTAGAGATGGACCTGCAAGGTGGGTGTTGAAGATGAAGACTGTTTATGACATTCGTGAAAATG

AATGTCAGAAGTGCAAGGAAGAAGAGCGTCGTTTAGTTAGTAAGCCTGTTGTAAATTGTAAAGATAATAATTTACATGA

TTTGTATGATTATGGTAATTATAGATATCAAGTGTATTACTCTGTAAATGAGAATGATAAATGAGAATTATTATTATTT

ACCGGTGTTGAAGTTTTTTAAGCTTTTTCTGTGTTTTAATGGCGTCTGGAGAGAGAATAATAATTGTGAGGTTGAAGAC

GATGTAAGGTAGACGACGATGTAGTGGATTATAACTGTCTTAGCTTCTTGAAGAAGCTAATACACGTGTCAAGCACTGA

GTGAATAACGCTTTAAGGTTGCTTCGCTTCGAAGTAAAGACGTGTGTCAAGTTGTGAGTGTTATTGCTTTTGAGGAAGC

TTCCTCGAAGCAAGGTATTTACTTTAATTGGAAGCGTGTCGCTAAAGATAAAAAGAATAAGATGACGTGGAGTGATATG

ATTGGTCATAATAAGCTAATGAGGATAATAATTGAATTTGATTAAATTAACTCTGCGAAGCCATATGTCTTTCACGTGA

GAGTCACGTGATGTCTCCGCGACAGGCTGGCACGGGGCTTAGTATT
>SCSV-[AU;F*]_DNA-U2

ACCCCCGTGCCGGGATCAGAGACATTTGACCAAGTTTGACTAAATAGTGATAAATGAAACGCTGCGTTTTAATAAGCTTA

CTGTGTAAGCTGCTAAGACGTACTGAGTACGCTTTGTATTGGGTCTATAAATAGAGTGCTTCTGAACAGATTGTTCAGAA

TTTCATTGCGAGATGGATTATAAGCATAAACGTTTTGCTTATATTGAAGCTATTAAGGAAGAACAAGATTTGTTCTGGGT

TTTATATGAATCATTTCTTCGTAATAATGAAGAAATGATAGGAGCTATCTGCAAATATCATGGAAGAAGAGTGAAGGCTT

ATCCTAAGATGCCTAGAGATGGACCTGCAAGGTGGGTGTTGAAGATGAAGACTGTTTATGACATTCGTGAAAATGAATGT

CAGAAGTGCAAGGAAGAAGAGCGTCGTTTAGTTAGTAAGCCTGTTGTAAATTGTAAAGATAATAATTTACATGATTTGTA

TGATTATGGTAATTATAGATATCAAGTGTATTACTCTGTAAATGAGAATGATAAATGAGAATTATTATTATTTACCGGTG

TTGAAGTTTTTTAAGCTTTTTCTGTGTTTTAATGGCGTCTGGAGAGAGAATAATAATTGTAAGGTTGAAGACGATGTAAG

GTAGACGACGATGTAGTGGATTATAACTGTCTTAGCTTCTTGAAGAAGCTAATACACGTGTCAAGCACTGAGTGAATAAC

GCTTTAAGGTTGCTTCGCTTCGAAGTAAAGACGTGTGTCAAGTTGTGAGTGTTATTGCTTTTGAGGAAGCTTCCTCGAAG

CAAGGTATTTACTTTAATTGGAAGCGTGTCGCTAAAGATAAAAAGAATAAGATGACGTGGAGTGATATGATTGGTCATAA

TAAGCTAATGAGGATAATAATTGAATTTGATTAAATTAACTCTGCGAAGCCATATGTCTTTCACGTGAGAGTCACGTGAT

GTCTCCGCGACAGGCTGGCACGGGGCTTAGTATT
>SCSA1.1-[AU;F*]_subterranean_clover_stunt_alphasatellite_1.1

ACCCGACCTTGCCACACCTCCTTGGAACACTTTCTCTCTCTAGAAAGTGTGAGACTTTCTCTCTCTAAGCTTATATGGCT

AGAAGGTACTGTTTTACATTAAATTACGCTACTGAGATAGAGAGAGAAACATTCCTCTCCCTCTTCTCTCAAGACGAATT

AAACTATTTCGTTGTCGGCGACGAAACTGCAACTACTGGACAGAAACACCTCCAGGGATTTGTATCGTTCAAGAACAAAA

TTCGTCTTGGTGGATTGAAGAAGAAATTTGGTAATCGAGCTCACTGGGAAATTGCGAGAGGCAGCGATTCTCAGAATCGC

GATTATTGCTGTAAAGAAACCTTAATTTCTGAAATTGGGATTCCGGTCATGAAGGGTTCGAACAAGCGGAAGACGATGGA

GATTTATGAAGAGGATCCCGAAGAAATGCAATTGAAGGATCCAGATACTGCTCTTCGATGTAAGGCGAAGAAATTGAAAG

AGGAATATTGTTCCTGTTATGATTTTCAGAAACTCCGTCCATGGCAAATTGAGCTTCACGCGGCATTAATGGCGGAACCA

GATGATCGGAGTATCATCTGGGTCTATGGTTCAGACGGAGGAGAAGGAAAGACGAGCTTCGCGAAGGAATTAATCAGGTA

TGGATGGTTTTATACAGCCGGAGGGAAGACCCAGGACGTATTATATATGTATGCTCAAGACCCAGAGAGGAATATTGCGT

TTGATGTTCCCAGGTGTTCTTCGGAGATGATGAACTATCAGGCGATGGAGATGTTGAAGAACAGAGTTTTTGCAAGTACA

AAATATAGGCCTGTAGATCTTTGTATTAGGAAGTTAGTTCATTTAATTGTGTTTGCCAACGTGGCACCTGACCCCACTCG

CATAAGTGAGGACAGACTTGTAATTATCAATTGTTGAATAAAAGAATATATATTATTGTTTTAATTTAATTCCGCGAAGC

GGTAGCCGGTCATAACACTGTTGCCCTTGGAACACTATATATAGCAAGGTCGGCTTAGTATT
>SCSA1.2-[AU;F*]_subterranean_clover_stunt_alphasatellite_1.2

ACCCGACCTTGCCACACCTCCTTGGAACACTTTCTCTCTCTAGAAAGTGTGAGACTTTCTCTCTCTAAGCTTATATGGAT

AGAAGGTACTGTTTTACATTAAATTACGCTACTGAGATAGAGAGAGAAACATTCCTCTCCCTCTTCTCTCAAGACGAATT

AAACTATTTCGTTGTCGGCGACGAAACTGCAACTACTGGACAGAAACACCTCCAGGGATTTGTATCGTTCAAGAACAAAA

TTCGTCTTGGTGGATTGAAGAAGAAATTTGGTAATCGAGCTCACTGGGAAATTGCGAGAGGCAGCGATTCTCAGAATCGC

GATTATTGCTGTAAAGAAACCTTAATTTCTGAAATTGGGATTCCGGTCATGAAGGGTTCGAACAAGCGGAAGACGATGGA

GATTTATGAAGAGGATCCCGAAGAAATGCAATTGAAGGATCCAGATACTGCTCTTCGATGTAAGGCGAAGAAATTGAAAG

AGGAATATTGTTCCTGTTATGATTTTCAGAAACTCCGTCCATGGCAAATTGAGCTTCACGCGGCATTAATGGCGGAACCA

GATGATCGGAGTATCATCTGGGTCTATGGTTCAGACGGAGGAGAAGGAAAGACGAGCTTCGCGAAGGAATTAATCAGGTA

TGGATGGTTTTATACAGCCGGAGGGAAGACCCAGGACGTATTATATATGTATGCTCAAGACCCAGAGAGGAATATTGCGT

TTGATGTTCCCAGGTGTTCTTCGGAGATGTTGAAGAACAGAGTTTTTGCAAGTACAAAATATAGGCCTGTAGATCTTTGT

ATTAGGAAGTTAGTTCATTTAATTGTGTTTGCCAACGTGGCACCTGACCCCACGCGCATAAGTGAGGACAGACTTGTAAT

TATCAATTGTTGAATAAAAGAATATATATTATTGTTTTAATTTAATTCCGCGAAGCGGTAGCCGGTCATAACACTGTTGC

CCTTGGAACACTATATATAGCAAGGTCGGCTTAGTATT

9. Subterranean clover stunt virus isolates Harrison 2018 (SCSV-[AU;Har]); RC-amplified and PCR-sequenced DNA-U4

>SCSV-[AU;Har-10]_DNA-U4 subterranean clover stunt virus

ACCCCCGCCCCGGGATCAGAGACATTTGACCAATAGTTGACTAGTATAATAGCCCTTGGATTATATTACACGTGGACGCTCAGGATCTGTGATGCTAGTGAAGCGCTTAAGCAGAACGAATCTGACGGAAGAGCGTACACTTTCTCTCTCCTAACACTGTTAGCGTACTGAGTACGCGTTACTTATTTGGCTATAAATAGACGTCTTCGTTGTTCAGAAGACGTGCAATTCATTTCTCTCTCTTCTCTATTCATCTCTGATGAATTTTTGGGTATATAGTTTGACAGGATTATTAATAATATTTATTACTAATCCTGGTATTGTTATAAGTATGATATTAGGAGGAATTATTGGCTGGTTATCTGGAAGGAAGTCGCTACGGAAGGTGAAGAATGAAGACGAAGGAGTTGCAGAGAGAATTGAAGAAGAAGATCAAGTTTCTTGTAAGCCTCTAGATGTTCTTAGGTATTTAGAAATTATAGGTTTATGTGATTTACAGTTGAGTGATGAGGATCATGAATATGTACAGAATTTATGGAATAAATTAAGACGCGAGTAGCGTTATGTAATTTGTTAGTATTTAATGAGAATTATTATTATTTATTGTCCTTGGTGTTGAAGTTTTTTAAGCTTTCTCTGTGTTTTAATGGCGTTTGAATAATAATTCTAAGGTTGAAGACGATGTAAGGTAGACGACGATGTAGTGGATTACAGTTGTCTTTACTTCGCTTCGAAGAAAGACACATTTCAAGTTGTGAGTGTTATTGCTTTTGAGGAAGCTTCCTCGAAGCAGCGTATAACTTTAATTTGAATTTGCTTTTGGCGCGTTAGTGAAATTGCGGCTGTAAACGTGTCAAGTTGTGAGTTGCTGAAATAAGATAATAGATATATTATTAATGTTTTAAGTTAACTCCGCGAAGCGATATGTTAAGTTATAAATGAAACGAAGCGTTTTAATGACGTCATATGTCTCCGTGCCTACGTCAGGGCGGGGCTTAGTATT
>SCSV-[AU;Har-12]_DNA-U4 subterranean clover stunt virus

ACCCCCGCCCCGGGATCAGAGACATTTGACCAATAGTTGACTAGTATAATAGCTGTTGGATTAGATTACACGTGGACGCTCAGGATCTGTGATGCTAGTGAAGCGCTTAAGCTGAACGAATCTGACGGAAGAGCGTACACTTTCTCTCTCCTAACACTGTTAGCGTACTAAGTACGCGTTACTTATTTGGCTATAAATAGACGTCTTCGTTGTTCAGAAGACGTGCAATTCATTTCTCTCTCTTCTCTATTCATCTCTGATGAATTTCTGGGTATATAGTTTGACAGGATTATTAATAATTTTTATTACTAATCCTGGTATTGTTATAAGTATGATATTAGGAGGAATTATTGGCTGGTTATCTGGAAGGAAGTCGCTACGGAAGGTGAAGAATGAAGACGAAGGAGTTGCAGAGAGAATTGAAGAAGAAGATCAAGTTTCTTGTAAGCCTCTAGATGTTCTTAGGTATTTAGAAATTATAGGTTTATGTGATTTACAGTTGAGTGATGAGGATCATGAATATGTACAGAAGTTATGGAATAAATTAAGACGCGAGTAGCGTTATGTAATTTGTTAGTAGTTAATGAGAATTATTATTATTTATTGTTCTTGGTGTTGAAGTTATTTAAGCTTTCTCTGTGTTTTAATGGCGTCTGAATAATAATTCTAAGATTGAAGACGATGTAAGGTAGACGATGATGTAGTGGATTACAGTTGTCTTTACTTCGCCTCGAAGAAAGACACATTTCAAGTTGTGAGTGTTATTGCTTTTGAGGAAGCTTCCTCGAAGCAGCGTATAACTTTAATTTGAATTTGGTTTTGGCGCGTTAGTGAAATTGCGGATGTAAACGTGTCAAGTTGTGAGTTGCTGAAATAAGATAATAGATATATTATTATTGTTTTAATTTAACTCCGCGAAGCGATATGTTAAGTGATAAATGAAACGAAGCGTTTTGATGACGTCATATGTCTCCGTGCCTACGTCAGGGCGGGGCTTAGTATT
>SCSV-[AU;Har-14]_DNA-U4 subterranean clover stunt virus

ACCCCCGCCCCGGGATCAGAGACATTTGACCAATAGTTGACTAGTATAATAGCCCTTGGATTATATTACACGTGGACGCTCAGGATCTGTGATGCTAGTGAAGCGCTTAAGCAGAACGAATCTGACGGAAGAGCGTACACTTTCTCTCTCCTAACACTGTTAGCGTACTGAGTACGCGTTACTTATTTGGCTATAAATAGACGTCTTCGTTGTTCAGAAGACGTGCAATTCATTTCTCTCTCTTCTCTATTCATCTCTGATGAATTTTTGGGTATATAGTTTGACAGGATTATTAATAATATTTATTACTAATCCTGGTATTGTTATAAGTATGATATTAGGAGGAATTATTGGCTGGTTATCTGGAAGGAAGTCGCTACGGAAGGTGAAGAATGAAGACGAAGGAGTTGCAGAGAGAATTGAAGAAGAAGATCAAGTTTCTTGTAAGCCTCTAGATGTTCTTAGGTATTTAGAAATTATAGGTTTATGTGATTTACAGTTGAGTGATGAGGATCATGAATATGTACAGAATTTATGGAATAAATTAAGACGCGAGTAGCGTTATGTAATTTGTTAGTATTTAATGAGAATTATTATTATTTATTGTCCTTGGTGTTGAAGTTTTTTAAGCTTTCTCTGTGTTTTAATGGCGTTTGAATAATAATTCTAAGGTTGAAGACGATGTAAGGTAGACGACGATGTAGTGGATTACAGTTGTCTTTACTTCGCTTCGAAGAAAGACACATTTCAAGTTGTGAGTGTTATTGCTTTTGAGGAAGCTTCCTCGAAGCAGCGTATAACTTTAATTTGAATTTGCTTTTGGCGCGTTAGTGAAATTGCGGCTGTAAACGTGTCAAGTTGTGAGTTGCTGAAATAAGATAATAGATATATTATTAATGTTTTAAGTTAACTCCGCGAAGCGATATGTTAAGTTATAAATGAAACGAAGCGTTTTAATGACGTCATATGTCTCCGTGCCTACGTCAGGGCGGGGCTTAGTATT
